# Supplementary material for: Verbal autopsy analysis of childhood deaths in rural Gambia
Source: PLoS One. 2023 Jul 6;18(7):e0277377. doi: 10.1371/journal.pone.0277377 (PMC10325104; doi:10.1371/journal.pone.0277377)
Supplement: S3 File — (XLSX) [file pone.0277377.s005.xlsx]

## Sheet: survey
type	name	label::English	hint::English	relevant	required	notes	appearance	calculation	default	constraint	constraint_message::English	read_only
begin group	presets	Preset HIV-Malaria mortality and season.
select_one HIGH_LOW_VERY	Id10002	(Id10002) [Is this a region of high HIV/AIDS mortality?]	Should be completed by the central office.HIGH corresponds to more than 1% of deaths due to HIV/AIDS, LOW around 0.1%, VERY LOW less than 0.01%. Filling in during the interview is not mandatory. Usually the value is predetermined for the region.		yes
select_one HIGH_LOW_VERY	Id10003	(Id10003) [Is this a region of high malaria mortality?]	Should be completed by the central office.HIGH corresponds to more than 1% of deaths due to malaria, LOW around 0.1%, VERY LOW less than 0.01%. Filling in during the interview is not mandatory. Usually the value is predetermined for the region.		yes
select_one select_58	Id10004	(Id10004) [During which season did (s)he die?]			yes
end group
begin group	respondent_backgr	Information on the respondent and background about interview
text	Id10007	(Id10007) [What is the name of VA respondent?]
select_one select_2	Id10007a	(Id10007a) [What is the sex of VA respondent?]			yes
select_one select_32	Id10008	(Id10008) What is your/the respondent's relationship to the deceased?	First verify if the respondent is a family member, and only if it is not a family member choose the other categories like health worker or public official.		yes
select_one YES_NO_DK_REF	Id10009	(Id10009) Did you/the respondent live with the deceased in the period leading to her/his death?			yes
text	Id10010	(Id10010) [Name of VA interviewer]			yes
integer	Id10010a	(Id10010a) [Age of VA interviewer]			yes
select_one select_2	Id10010b	(Id10010b) [Sex of VA interviewer]			yes
text	Id10010c	(Id10010c) [ID of VA interviewer]			yes
today	Id10012	(Id10012)
select_one YES_NO	Id10013	(Id10013) [Did the respondent give consent?]			yes
start	Id10011
end group
begin group	consented	Skip to end if not consented		selected(${Id10013}, 'yes')
begin group	deceased_CRVS	Information about the deceased and vital registration
begin group	info_on_deceased	Information on the Deceased
text	Id10017	(Id10017) What was the first or given name(s) of the deceased?
text	Id10018	(Id10018) What was the surname (or family name) of the deceased?
select_one select_2	Id10019	(Id10019) What was the sex of the deceased?			yes
select_one YES_NO_REF	Id10020	(Id10020) Is the date of birth known?			yes
date	Id10021	(Id10021) When was the deceased born?	To select previous years, click or tap the month name, then click or tap the year.	selected(${Id10020}, 'yes')	yes					. <= today()
select_one YES_NO_REF	Id10022	(Id10022) Is the date of death known?			yes
date	Id10023_a	(Id10023_a) When did (s)he die?	If the deceased was a stillborn baby, enter the date of delivery as the date of death.	selected(${Id10022}, 'yes') and selected(${Id10020}, 'yes')	yes					.>=${Id10021}
date	Id10023_b	(Id10023_b) When did (s)he die?		selected(${Id10022}, 'yes') and (selected(${Id10020}, 'no') or selected(${Id10020}, 'dk'))	yes
calculate	Id10023	(Id10023) When did (s)he die?						if(selected(${Id10022}, 'yes') and selected(${Id10020}, 'yes'),${Id10023_a},${Id10023_b})
date	Id10024	(Id10024) Please indicate the year of death.		selected(${Id10022}, 'no') or selected(${Id10022}, 'ref')	yes		year			. <= today() and .>= date(date('1915-01-01'))	Year of Death can not be in the future
calculate	ageInDays							(${Id10023} - ${Id10021})
calculate	ageInDays2							(${Id10024} - ${Id10021})
calculate	ageInYears							int(${ageInDays} div 365.25)
calculate	ageInYearsRemain							${ageInDays} mod 365.25
calculate	ageInMonths							int(${ageInYearsRemain} div 30.4375)
calculate	ageInMonthsRemain							int(${ageInYearsRemain} mod 30.4375)
calculate	isNeonatal1							if(${ageInDays} <=27, '1', '0')
calculate	isChild1							if(${ageInDays} >27 and ${ageInDays} <12*365.25, '1', '0')
calculate	isAdult1							if(${ageInDays} >=12*365.25, '1', '0')
note	displayAgeNeonate	NEONATE was ${ageInDays} days old.	Please verify that the age is correct, before you proceed. You will now be filling in the questionnaire for a NEONATE.	${isNeonatal1} = '1'
note	displayAgeChild	CHILD was ${ageInYears} years ${ageInMonths} months and ${ageInMonthsRemain} days old.	Please verify that the age is correct, before you proceed. You will now be filling in the questionnaire for a CHILD.	${isChild1} = '1'
note	displayAgeAdult	ADULT was ${ageInYears} years old.	Please verify that the age is correct, before you proceed. You will now be filling in the questionnaire for an ADULT.	${isAdult1} = '1'
select_one age_group	age_group	[What age group corresponds to the deceased?]	(1) Neonatal 0-27 completed days; (2) Child 28 days - through 11 years; (3) Adult - above 12 years	${Id10020} != 'yes' or ${Id10022} != 'yes'	yes					not((${ageInDays2}>11*365.25 and selected(.,'child'))) and not(${ageInDays2}>27 and selected(.,'neonate'))	Age group is not compatible with date of birth and year of death indicated. Please review the selection or correct the data previously entered.
integer	age_neonate_days	How many days old was the baby? [Enter neonate's age in days:]	Neonatal age is under 28 days, or 0 to 27 completed days. If less than 1 day or 24 hours, enter 0 days. A response is required for this question. If the exact age is unknown, enter the best estimate.	${age_group} = 'neonate'	yes					.>=0 and .<=27	Neonatal age is 0 to 27 days only!
select_one units	age_child_unit	How old was the child? [Enter child's age in:]	Child age is between 28 days through 11 years. A response is required for this question. If the exact age is unknown, enter the best estimate.	${age_group} = 'child'	yes		horizontal-compact
integer	age_child_days	[Enter child's age in days:]		${age_child_unit} = 'days'	yes					.>27 and .<=60	Child's age is above 28 days; If response was greater than 60 days, ask respondent to report time in another unit.
integer	age_child_months	[Enter child's age in months:]		${age_child_unit} = 'months'	yes					.>0 and .<=59	Number entered is not likely. If response was greater than 59 months, ask respondent to report time in years.
integer	age_child_years	[Enter child's age in years:]		${age_child_unit} = 'years'	yes					.>0 and .<=11	Child's age is between 28 days and 11 years only!
integer	age_adult	[Enter adult's age in years:]	A response is required for this question. If the exact age is unknown, enter the best estimate.	${age_group} = 'adult'	yes					.>11 and .<120	Adult age is above 11 years; an age above 120 years is unlikely.
calculate	ageInMonthsByYear							if (${ageInYears} != 'NaN' and string-length(${ageInYears}) > 0, int(${ageInYears} * 12 + ${ageInMonths}), if (${age_child_unit} = 'months',${age_child_months}, int(${age_child_years} * 12)))
calculate	ageInYears2							if(${age_group} = 'adult', ${age_adult}, int(${ageInMonthsByYear} div 12))
calculate	isNeonatal2				yes			if(${age_group} = 'neonate', '1', '0')
calculate	isChild2				yes			if(${age_group} = 'child', '1', '0')
calculate	isAdult2				yes			if(${age_group} = 'adult', '1', '0')
calculate	isNeonatal				yes			if(${ageInDays} = 'NaN' or string-length(${ageInDays}) = 0, ${isNeonatal2}, ${isNeonatal1})
calculate	isChild				yes			if(${ageInDays} = 'NaN' or string-length(${ageInDays}) = 0, ${isChild2}, ${isChild1})
calculate	isAdult				yes			if(${ageInDays} = 'NaN' or string-length(${ageInDays}) = 0, ${isAdult2}, ${isAdult1})
calculate	ageInDaysNeonate				yes			if(${ageInDays} = 'NaN' or string-length(${ageInDays}) = 0, ${age_neonate_days}, ${ageInDays})
note	Id10008_check	(Id10008_check) It is not possible to select that the respondent is the child of the deceased and enter that the deceased is a neonate or child. Please go back and correct the selection.		selected(${Id10008}, 'child') and (selected(${isNeonatal}, '1') or selected(${isChild}, '1'))	yes
select_one select_18	Id10058	(Id10058) Where did the deceased die?			yes
select_one YES_NO_DK_REF	Id10487	(Id10487) In the two weeks before death, did (s)he live with, visit, or care for someone who had any COVID-19 symptoms or a positive COVID-19 test?	COVID-19 symptoms include fever, difficulty breathing, cough, extreme fatigue, and changes in sense of smell or taste. In case of neonates or young children, please omit “care for”.		yes
select_one YES_NO_DK_REF	Id10488	(Id10488) In the two weeks before death, did (s)he travel to an area where COVID-19 is known to be present?	Based on self-report of the respondent. If there is doubt, note the location in the narrative and check with the respective supervisor.		yes
select_one YES_NO	Id10051	(Id10051) [Is there a need to collect additional demographic data on the deceased?]	If you choose 'No', this question allows to skip asking details about place of residence, education, and family. The question on marriage status will always be asked for adults.		yes
select_one select_500	Id10052	(Id10052) What was her/his citizenship/nationality?		(selected(${Id10051}, 'yes'))
text	Id10053	(Id10053) What was her/his ethnicity?	Enter a “-“ if this information is not available.	(selected(${Id10051}, 'yes'))
text	Id10054	(Id10054) What was her/his place of birth?	Specify here village and district. A question on the facility and circumstances will be asked later. Enter a “-“ if this information is not available.	(selected(${Id10051}, 'yes'))
text	Id10055	(Id10055) What was her/his place of usual residence? (the place where the person lived most of the year)	For perinatal cases, just ask for the address of the health facility or if released and at home, the home address.	(selected(${Id10051}, 'yes'))
text	Id10057	(Id10057) Where did the death occur? (specify country, province, district, village)		(selected(${Id10051}, 'yes'))
select_one select_19	Id10059	(Id10059) What was her/his marital status?	Life partner is defined here as living with someone for a long time without ever having married.	selected(${isAdult}, '1')
select_one YES_NO	Id10060_check	(Id10060_check) [Is the date of marriage available?]		(selected(${isAdult}, '1')) and (${Id10059} = 'married' or ${Id10059} = 'divorced' or ${Id10059} = 'widowed')	yes
date	Id10060	(Id10060) What was the date of marriage?		selected(${Id10060_check}, 'yes')	yes
text	Id10061	(Id10061) What was the name of the father?		(selected(${isChild}, '1') or selected(${isNeonatal}, '1')) and (selected(${Id10051}, 'yes'))
text	Id10062	(Id10062) What was the name of the mother?		(selected(${isChild}, '1') or selected(${isNeonatal}, '1')) and (selected(${Id10051}, 'yes'))
select_one select_23	Id10063	(Id10063) What was her/his highest level of schooling?		((selected(${isChild}, '1') and ${ageInMonthsByYear} >=48 ) or selected(${isAdult}, '1')) and (selected(${Id10051}, 'yes'))
select_one YES_NO_DK_REF	Id10064	(Id10064) Was (s)he able to read and/or write?	select 'yes' also if only one of either reading or writing is known to the respondent	((selected(${isChild}, '1') and ${ageInMonthsByYear} >=72 ) or selected(${isAdult}, '1')) and (selected(${Id10051}, 'yes'))
select_one select_25	Id10065	(Id10065) What was her/his economic activity status in year prior to death?	The deceased might have had several activities. Choose the one that was probabaly true for most of the year preceding illness and death	((selected(${isChild}, '1') and ${ageInMonthsByYear} >=96 ) or selected(${isAdult}, '1')) and (selected(${Id10051}, 'yes'))
text	Id10066	(Id10066) What was her/his occupation, that is, what kind of work did (s)he mainly do?		(selected(${isChild}, '1') or selected(${isAdult}, '1')) and (selected(${Id10051}, 'yes')) and selected(${Id10065}, 'mainly_employed')
end group
begin group	vital_reg_certif	Civil registration numbers
select_one YES_NO	Id10069	(Id10069) [Is there a need to collect civil registration numbers on the deceased?]			yes
select_one YES_NO	Id10069_a	(Id10069_a) Do you have a Death Certificate from the Civil Registry?		selected(${Id10069}, 'yes')	yes
text	Id10070	(Id10070) [Death registration number/certificate]	Enter a “-“ if this information is not available.	selected(${Id10069_a}, 'yes')
select_one YES_NO	Id10071_check	(Id10071_check) [Is the date of registration available?]		selected(${Id10069_a}, 'yes')	yes
date	Id10071	(Id10071) [Date of registration]		selected(${Id10071_check}, 'yes')	yes
text	Id10072	(Id10072) [Place of registration]	Enter a “-“ if this information is not available.	selected(${Id10069_a}, 'yes')
text	Id10073	(Id10073) [National identification number of deceased]	Record the National Identification Number. For newborns that have no ID number, use the mother’s ID. If the mother’s ID is not available, use the father’s ID. If this information is unknown or not available, enter “-“. Note whose ID was entered in the blank after the ID has been recorded.	selected(${Id10069_a}, 'yes')
end group
end group
begin group	stillbirth	Verification of possible stillbirth		selected(${isNeonatal},'1')
select_one YES_NO_DK_REF	Id10104	(Id10104) Did the baby ever cry?			yes
select_one YES_NO_DK_REF	Id10105	(Id10105) Did the baby cry immediately after birth, even if only a little bit?		selected(${Id10104}, 'yes') or selected(${Id10104}, 'dk')	yes
integer	Id10106	(Id10106) How many minutes after birth did the baby first cry?	For don't know, enter "99." For refused, enter "88." If the respondent says the baby never cried, go back and enter "No" to Id10104, "Did the baby ever cry?"	selected(${Id10104}, 'yes')	yes					(.>=0 and .<=60) or .=99 or .=88	Enter a number between 1 and 60. If the respondent says the baby never cried, go back and enter "No," the baby did not ever cry.
select_one YES_NO_DK_REF	Id10107	(Id10107) Did the baby stop being able to cry?		selected(${Id10104}, 'yes') or selected(${Id10104}, 'dk')	yes
integer	Id10108	(Id10108) How many hours before death did the baby stop crying?	Less than 60 minutes = 0 hours. Enter "99" for "don't know." Enter "88" for "refuse.	selected(${Id10107}, 'yes')	yes					.>=1 and .<=99	Please enter a value between 0 and 99. If response was greater than 98 hours, confirm the response and enter 98.
select_one YES_NO_DK_REF	Id10109	(Id10109) Did the baby ever move?			yes
select_one YES_NO_DK_REF	Id10110	(Id10110) Did the baby ever breathe?			yes
select_one YES_NO_DK_REF	Id10111	(Id10111) Did the baby breathe immediately after birth, even a little?		selected(${Id10110}, 'yes')	yes
select_one YES_NO_DK_REF	Id10112	(Id10112) Did the baby have a breathing problem?		selected(${Id10110}, 'yes')	yes
select_one YES_NO_DK_REF	Id10113	(Id10113) Was the baby given assistance to breathe at birth?		selected(${Id10110}, 'yes')	yes
select_one YES_NO_DK_REF	Id10114	(Id10114) If the baby didn't show any sign of life, was it born dead?	This question serves to finally determine if the baby was born alive or dead.	not(selected(${Id10104}, 'yes')) and not(selected(${Id10109}, 'yes')) and not(selected(${Id10110}, 'yes'))	yes
select_one YES_NO_DK_REF	Id10115	(Id10115) Were there any bruises or signs of injury on baby's body after the birth?			yes
select_one YES_NO_DK_REF	Id10116	(Id10116) Was the baby’s body soft, pulpy and discoloured and the skin peeling away?	Macerated means the body was pulpy. This indicates that the baby has been dead inside the mother for some time.	selected(${Id10114}, 'yes')	yes
end group
begin group	injuries_accidents	History of injuries/accidents
select_one YES_NO_DK_REF	Id10077	(Id10077) Did (s)he suffer from any injury or accident that led to her/his death?		${Id10114}!='yes'	yes
begin group	injuries_accidents_yes	Injuries and accidents detail		(selected(${Id10077}, 'yes') or selected(${Id10077}, 'dk') or selected(${Id10077}, 'ref'))
select_one YES_NO_DK_REF	Id10079	(Id10079) Was it a road traffic accident?			yes
select_one select_292	Id10080	(Id10080) What was her/his role in the road traffic accident?		selected(${Id10079}, 'yes')	yes
select_one select_293	Id10081	(Id10081) What was the counterpart that was hit during the road traffic accident?		selected(${Id10079}, 'yes')	yes
select_one YES_NO_DK_REF	Id10082	(Id10082) Was (s)he injured in a non-road transport accident?		(selected(${Id10079}, 'no') or selected(${Id10079}, 'dk') or selected(${Id10079}, 'ref'))
select_one YES_NO_DK_REF	Id10083	(Id10083) Was (s)he injured in a fall?	This includes accidents and cases where it is unknown if it was an accident or whether there was intentional violence.	(selected(${Id10079}, 'no') or selected(${Id10079}, 'dk') or selected(${Id10079}, 'ref'))	yes
select_one YES_NO_DK_REF	Id10084	(Id10084) Was there any poisoning?	This includes accidents and cases where it is unknown if it was an accident or whether there was intentional violence.	(selected(${Id10079}, 'no') or selected(${Id10079}, 'dk') or selected(${Id10079}, 'ref'))	yes
select_one YES_NO_DK_REF	Id10085	(Id10085) Did (s)he die of drowning?	This includes accidents and cases where it is unknown if it was an accident or whether there was intentional violence.	(selected(${Id10079}, 'no') or selected(${Id10079}, 'dk') or selected(${Id10079}, 'ref'))	yes
select_one YES_NO_DK_REF	Id10086	(Id10086) Was (s)he injured by a bite or sting by venomous animal?	This includes accidents and cases where it is unknown if it was an accident or whether there was intentional violence.	(selected(${Id10079}, 'no') or selected(${Id10079}, 'dk') or selected(${Id10079}, 'ref'))	yes
select_one YES_NO_DK_REF	Id10087	(Id10087) Was (s)he injured by an animal or insect (non-venomous)?		(selected(${Id10086}, 'no') or selected(${Id10086}, 'dk') or selected(${Id10086}, 'ref'))	yes
select_one select_299	Id10088	(Id10088) What was the animal/insect?		selected(${Id10087}, 'yes') or selected(${Id10086}, 'yes')	yes
select_one YES_NO_DK_REF	Id10089	(Id10089) Was (s)he injured by burns/fire?		(selected(${Id10079}, 'no') or selected(${Id10079}, 'dk') or selected(${Id10079}, 'ref'))	yes
select_one YES_NO_DK_REF	Id10090	(Id10090) Was (s)he subject to violence (suicide, homicide, abuse)?	(don't say suicide for under-12-year olds)	(selected(${Id10079}, 'no') or selected(${Id10079}, 'dk') or selected(${Id10079}, 'ref'))	yes
select_one YES_NO_DK_REF	Id10091	(Id10091) Was (s)he injured by a firearm?		(selected(${Id10079}, 'no') or selected(${Id10079}, 'dk') or selected(${Id10079}, 'ref'))	yes
select_one YES_NO_DK_REF	Id10092	(Id10092) Was (s)he stabbed, cut or pierced?		(selected(${Id10079}, 'no') or selected(${Id10079}, 'dk') or selected(${Id10079}, 'ref'))	yes
select_one YES_NO_DK_REF	Id10093	(Id10093) Was (s)he strangled?		(selected(${Id10079}, 'no') or selected(${Id10079}, 'dk') or selected(${Id10079}, 'ref'))	yes
select_one YES_NO_DK_REF	Id10094	(Id10094) Was (s)he injured by a blunt force?		(selected(${Id10079}, 'no') or selected(${Id10079}, 'dk') or selected(${Id10079}, 'ref'))	yes
select_one YES_NO_DK_REF	Id10095	(Id10095) Was (s)he injured by a force of nature?		(selected(${Id10079}, 'no') or selected(${Id10079}, 'dk') or selected(${Id10079}, 'ref'))	yes
select_one YES_NO_DK_REF	Id10096	(Id10096) Was it electrocution?	This includes accidents and cases where it is unknown if it was an accident or whether there was intentional violence.	(selected(${Id10079}, 'no') or selected(${Id10079}, 'dk') or selected(${Id10079}, 'ref'))	yes
select_one YES_NO_DK_REF	Id10097	(Id10097) Did (s)he encounter any other injury?		(selected(${Id10079}, 'no') or selected(${Id10079}, 'dk') or selected(${Id10079}, 'ref'))	yes
select_one YES_NO_DK_REF	Id10098	(Id10098) Was the injury accidental?			yes
select_one YES_NO_DK_REF	Id10099	(Id10099) Was the injury self-inflicted?		${isAdult} = '1' and not(selected(${Id10098}, 'yes'))	yes
select_one YES_NO_DK_REF	Id10100	(Id10100) Was the injury intentionally inflicted by someone else?		not(selected(${Id10098}, 'yes')) and not(selected(${Id10099}, 'yes'))	yes
end group
end group
begin group	illhistory	Health history
integer	Id10351	(Id10351) How many days old was the baby when the fatal illness started?	Maximum number of days for neonates is 27 days. The answer could be given in another unit, but for data entry use days. Less than 24 hours=0 days; 1 week=7 days. Enter "99" for "don't know." Enter "88" for "refuse."	(selected(${Id10114}, 'no') or ${Id10114} = 'NaN' or string-length(${Id10114}) = 0) and selected(${isNeonatal}, '1') and (selected(${Id10098}, 'yes') or ${Id10098} = 'NaN' or string-length(${Id10098}) = 0) and not(selected(${Id10099}, 'yes'))	yes					(.>=0 and .<=${ageInDaysNeonate}) or .=99 or .=88	Please enter a value less than the age in days at death.
select_one YES_NO_DK_REF	Id10408	(Id10408) Before the illness that led to death, was the baby/the child growing normally?		((selected(${Id10114}, 'no') or ${Id10114} = 'NaN' or string-length(${Id10114}) = 0) and selected(${isNeonatal}, '1')) or selected(${isChild}, '1')	yes
begin group	illdur	Duration of illness		not(selected(${Id10114}, 'yes'))
integer	Id10120_0	(Id10120_0) For how many days was (s)he ill before death?	If less than 1 day or 24 hours, enter 0 days. For don't know, enter "99." For refused, enter "88."	selected(${isNeonatal}, '1')	yes					(.>=0 and .<=${ageInDaysNeonate}) or .=99 or .=88	Please enter a value less then neonatal age in days at death.
select_one units_1	id10120_unit	(id10120_unit) For how long was (s)he ill before death?		(selected(${isChild}, '1') or selected(${isAdult}, '1'))
integer	Id10121	(Id10121) Months		${id10120_unit}='months'	yes					.>=1 and .<=11	If response was greater than 11 months, ask respondent to report time in years.
integer	Id10122	(Id10122) Years		${id10120_unit}='years'	yes					.>=1 and .<=${ageInYears2}	Duration entered exceeds age at death.
integer	Id10120_1	(Id10120_1) Days	Less than 24 hours = 0 days.	${id10120_unit}='days'	yes					.>=0 and .<=30	If response was greater than 30 days, ask respondent to report time in another unit.
calculate	Id10120	(Id10120) Calculated number of Days with illness			yes			if(selected(${isNeonatal}, '1'),${Id10120_0}, if(${id10120_unit}='days', ${Id10120_1},if(${id10120_unit}='months', ${Id10121} * 30, ${Id10122} * 365)))				TRUE
end group
select_one YES_NO_DK_REF	Id10123	(Id10123) Did (s)he die suddenly?	Suddenly means died unexpectedly within 24 hours of being in regular health.	not(selected(${Id10114}, 'yes'))	yes
begin group	med_hist_final_illness	Medical history associated with final illness		(selected(${isChild}, '1') or selected(${isAdult}, '1'))
select_one YES_NO_DK_REF	Id10125	(Id10125) Was there any diagnosis by a health professional of tuberculosis?	Remind the respondent that we are asking for the diagnosis assessed by a doctor, health worker, or other health professional during the final illness.		yes
select_one YES_NO_DK_REF	Id10126	(Id10126) Was an HIV test ever positive?			yes
select_one YES_NO_DK_REF	Id10127	(Id10127) Was there any diagnosis by a health professional of AIDS?	Remind the respondent that we are asking for the diagnosis assessed by a doctor, health worker, or other health professional during the final illness.		yes
select_one YES_NO_DK_REF	Id10128	(Id10128) Did (s)he have a recent positive test by a health professional for malaria?	Remind the respondent that we are asking for the diagnosis assessed by a doctor, health worker, or other health professional during the final illness.		yes
select_one YES_NO_DK_REF	Id10129	(Id10129) Did (s)he have a recent negative test by a health professional for malaria?	Remind the respondent that we are asking for the diagnosis assessed by a doctor, health worker, or other health professional during the final illness.	not(selected(${Id10128}, 'yes'))	yes
select_one YES_NO_DK_REF	Id10130	(Id10130) Was there any diagnosis by a health professional of dengue fever?	Remind the respondent that we are asking for the diagnosis assessed by a doctor, health worker, or other health professional during the final illness.		yes
select_one YES_NO_DK_REF	Id10131	(Id10131) Was there any diagnosis by a health professional of measles?	Remind the respondent that we are asking for the diagnosis assessed by a doctor, health worker, or other health professional during the final illness.		yes
select_one YES_NO_DK_REF	Id10132	(Id10132) Was there any diagnosis by a health professional of high blood pressure?	Remind the respondent that we are asking for the diagnosis assessed by a doctor, health worker, or other health professional during the final illness.	not(selected(${isChild}, '1'))	yes
select_one YES_NO_DK_REF	Id10133	(Id10133) Was there any diagnosis by a health professional of heart disease?	Remind the respondent that we are asking for the diagnosis assessed by a doctor, health worker, or other health professional during the final illness.		yes
select_one YES_NO_DK_REF	Id10134	(Id10134) Was there any diagnosis by a health professional of diabetes?	Remind the respondent that we are asking for the diagnosis assessed by a doctor, health worker, or other health professional during the final illness.		yes
select_one YES_NO_DK_REF	Id10135	(Id10135) Was there any diagnosis by a health professional of asthma?	Remind the respondent that we are asking for the diagnosis assessed by a doctor, health worker, or other health professional during the final illness.		yes
select_one YES_NO_DK_REF	Id10136	(Id10136) Was there any diagnosis by a health professional of epilepsy?	Remind the respondent that we are asking for the diagnosis assessed by a doctor, health worker, or other health professional during the final illness.		yes
select_one YES_NO_DK_REF	Id10137	(Id10137) Was there any diagnosis by a health professional of cancer?	Remind the respondent that we are asking for the diagnosis assessed by a doctor, health worker, or other health professional during the final illness.		yes
select_one YES_NO_DK_REF	Id10138	(Id10138) Was there any diagnosis by a health professional of Chronic Obstructive Pulmonary Disease (COPD)?	Remind the respondent that we are asking for the diagnosis assessed by a doctor, health worker, or other health professional during the final illness.	selected(${isAdult}, '1')	yes
select_one YES_NO_DK_REF	Id10139	(Id10139) Was there any diagnosis by a health professional of dementia?	Remind the respondent that we are asking for the diagnosis assessed by a doctor, health worker, or other health professional during the final illness.	selected(${isAdult}, '1')	yes
select_one YES_NO_DK_REF	Id10140	(Id10140) Was there any diagnosis by a health professional of depression?	Remind the respondent that we are asking for the diagnosis assessed by a doctor, health worker, or other health professional during the final illness.	selected(${isAdult}, '1')	yes
select_one YES_NO_DK_REF	Id10141	(Id10141) Was there any diagnosis by a health professional of stroke?	Remind the respondent that we are asking for the diagnosis assessed by a doctor, health worker, or other health professional during the final illness.	selected(${isAdult}, '1')	yes
select_one YES_NO_DK_REF	Id10142	(Id10142) Was there any diagnosis by a health professional of sickle cell disease?	Remind the respondent that we are asking for the diagnosis assessed by a doctor, health worker, or other health professional during the final illness.		yes
select_one YES_NO_DK_REF	Id10143	(Id10143) Was there any diagnosis by a health professional of kidney disease?	Remind the respondent that we are asking for the diagnosis assessed by a doctor, health worker, or other health professional during the final illness.		yes
select_one YES_NO_DK_REF	Id10144	(Id10144) Was there any diagnosis by a health professional of liver disease?	Remind the respondent that we are asking for the diagnosis assessed by a doctor, health worker, or other health professional during the final illness.		yes
end group
select_one YES_NO_DK_REF	Id10482	(Id10482) Was there any diagnosis by a health professional of COVID-19?			yes
select_one YES_NO_DK_REF	Id10483	(Id10483) Did s(h)e have a recent test by a health professional for COVID-19?			yes
select_one select_531	Id10484	(Id10484) What was the result?	Prompt for the result of the most recent test in case the deceased had more than 1 test performed	selected(${Id10483}, 'yes')
begin group	signs_symptoms_final_illness	General signs and symptoms associated with final illness		not(selected(${Id10114}, 'yes'))
select_one YES_NO_DK_REF	Id10147	(Id10147) Did (s)he have a fever?			yes
integer	Id10148_a	(Id10148_a) How many days did the fever last?	If less than 1 day or 24 hours, enter 0 days. Use 1 week = 7 days to determine number of days. For don't know, enter "99." For refused, enter "88."	selected(${Id10147}, 'yes') and selected(${isNeonatal}, '1')	yes					(.>=0 and .<=${ageInDaysNeonate}) or .=99 or .=88	Please enter a value less then neonatal age in days at death.
select_one units_2	Id10148_units	(Id10148_units) How long did the fever last?	Enter 1 unit only: 0-30 days or 1-60 months. Less than 1 day or 24 hours = 0 days; 1 week = 7 days.	selected(${Id10147}, 'yes') and (selected(${isChild}, '1') or selected(${isAdult}, '1'))	yes
integer	Id10148_b	(Id10148_b) [Enter how long the fever lasted in days]:	Enter 0-30 days. Less than 1 day or 24 hours = 0 days; 1 week = 7 days.	${Id10148_units}='days'	yes					.>=0 and .<=30	If response was greater than 30 days, ask respondent to report time in months.
integer	Id10148_c	(Id10148_c) [Enter how long the fever lasted in months]:	Enter 1-60 months.	${Id10148_units}='months'	yes					.>=1 and .<=60	Likely response is under 60 months. If response was greater than 60 months, confirm the response and enter 60.
calculate	Id10148	(Id10148) How many days did the fever last?		selected(${Id10147}, 'yes')				if(selected(${isNeonatal}, '1'), ${Id10148_a},if(${Id10148_units}='days', ${Id10148_b},int(${Id10148_c} * 30)))
select_one YES_NO_DK_REF	Id10149	(Id10149) Did the fever continue until death?		selected(${Id10147}, 'yes')	yes
select_one select_63	Id10150	(Id10150) How severe was the fever?		(selected(${isChild}, '1') or selected(${isAdult}, '1')) and selected(${Id10147}, 'yes')	yes
select_one select_64	Id10151	(Id10151) What was the pattern of the fever?		(selected(${isChild}, '1') or selected(${isAdult}, '1')) and selected(${Id10147}, 'yes')
select_one YES_NO_DK_REF	Id10152	(Id10152) Did (s)he have night sweats?		(selected(${isChild}, '1') or selected(${isAdult}, '1'))	yes
select_one YES_NO_DK_REF	Id10153	(Id10153) Did (s)he have a cough?			yes
select_one units_2	Id10154_units	(Id10154_units) For how long did (s)he have a cough?	Enter 1 unit only: 0-30 days or 1-60 months. Less than 1 day or 24 hours = 0 days; 1 week = 7 days.	(selected(${isChild}, '1') or selected(${isAdult}, '1')) and selected(${Id10153}, 'yes')	yes
integer	Id10154_a	(Id10154_a) [Enter how long (s)he had a cough in days]:	Enter 0-30 days. Less than 1 day or 24 hours = 0 days; 1 week = 7 days.	${Id10154_units}='days'	yes					.>=0 and .<=30	If response was greater than 30 days, ask respondent to report time in months.
integer	Id10154_b	(Id10154_b) [Enter how long (s)he had a cough in months]:	Enter 1-60 months.	${Id10154_units}='months'	yes					.>=1 and .<=60	Likely response is under 60 months. If response was greater than 60 months, confirm the response and enter 60.
calculate	Id10154	(Id10154) For how many days did (s)he have a cough?		(selected(${isChild}, '1') or selected(${isAdult}, '1')) and selected(${Id10153}, 'yes')				if(${Id10154_units}='days', ${Id10154_a},int(${Id10154_b} * 30))
select_one YES_NO_DK_REF	Id10155	(Id10155) Was the cough productive, with sputum?		(selected(${isChild}, '1') or selected(${isAdult}, '1')) and selected(${Id10153}, 'yes')	yes
select_one YES_NO_DK_REF	Id10156	(Id10156) Was the cough very severe?		(selected(${isChild}, '1') or selected(${isAdult}, '1')) and selected(${Id10153}, 'yes')	yes
select_one YES_NO_DK_REF	Id10157	(Id10157) Did (s)he cough up blood?		(selected(${isChild}, '1') or selected(${isAdult}, '1')) and selected(${Id10153}, 'yes')	yes
select_one YES_NO_DK_REF	Id10158	(Id10158) Did (s)he make a whooping sound when coughing?		(selected(${isChild}, '1') and selected(${Id10153}, 'yes')) or (selected(${isNeonatal}, '1') and not(selected(${Id10114}, 'yes')) and selected(${Id10153}, 'yes'))	yes
select_one YES_NO_DK_REF	Id10159	(Id10159) Did (s)he have any difficulty breathing?			yes
begin group	breathdur	Duration of breathing difficulty		selected(${Id10159}, 'yes')
integer	Id10161_0	(Id10161_0) For how many days did the difficulty breathing last?	If less than 1 day or 24 hours, enter 0 days. Use 1 week = 7 days to determine the number of days. For don't know, enter "99." For refused, enter "88."	selected(${isNeonatal}, '1')	yes					(.>=0 and .<=${ageInDaysNeonate}) or .=99 or .=88	Please enter a value less then neonatal age in days at death.
select_one units	id10161_unit	(id10161_unit) For how long did the difficult breathing last?	Enter 1 unit only: 0-30 days, 1-11 months, or 1 or more years. Less than 1 day or 24 hours = 0 days; 1 week = 7 days.	(selected(${isChild}, '1') or selected(${isAdult}, '1'))
integer	Id10161_1	(Id10161_1) [Enter how long the difficult breathing lasted in days]:	Enter 0-30 days. Less than 1 day or 24 hours = 0 days; 1 week = 7 days.	${id10161_unit}='days'	yes					.>=0 and .<=30	If response was greater than 30 days, ask respondent to report time in another unit.
integer	Id10162	(Id10162) [Enter how long the difficult breathing lasted in months]:	Enter 1-60 months.	${id10161_unit}='months'	yes					.>=1 and .<=11	If response was greater than 11 months, ask respondent to report time in years.
integer	Id10163	(Id10163) [Enter how long the difficult breathing lasted in years]:	Enter number of years less than age at death.	${id10161_unit}='years'	yes					.>=1 and .<=${ageInYears2}	Duration entered exceeds age at death.
calculate	Id10161	(Id10161) Calculated number of Days with illness			yes			if(selected(${isNeonatal}, '1'),${Id10161_0}, if(${id10161_unit}='days', ${Id10161_1},if(${id10161_unit}='months', ${Id10162} * 30, ${Id10163} * 365)))				TRUE
end group
select_one select_80	Id10165	(Id10165) Was the difficulty continuous or on and off?		(selected(${isChild}, '1') or selected(${isAdult}, '1')) and selected(${Id10159}, 'yes')	yes
select_one YES_NO_DK_REF	Id10166	(Id10166) During the illness that led to death, did (s)he have fast breathing?			yes
integer	Id10167_a	(Id10167_a) For how many days did the fast breathing last?	If less than 1 day or 24 hours, enter 0 days. Use 1 week = 7 days to determine the number of days. For don't know, enter "99." For refused, enter "88."	selected(${Id10166}, 'yes') and selected(${isNeonatal}, '1')	yes					(.>=0 and .<=${ageInDaysNeonate}) or .=99 or .=88	Please enter a value less then neonatal age in days at death.
select_one units_2	Id10167_units	(Id10167_units) How long did the fast breathing last?	Enter 1 unit only: 0-30 days or 1-60 months. Less than 1 day or 24 hours = 0 days; 1 week = 7 days.	selected(${Id10166}, 'yes') and (selected(${isChild}, '1') or selected(${isAdult}, '1'))	yes
integer	Id10167_b	(Id10167_b) [Enter how long the fast breathing lasted in days]:	Enter 0-30 days. Less than 1 day or 24 hours = 0 days; 1 week = 7 days.	${Id10167_units}='days'	yes					.>=0 and .<=30	If response was greater than 30 days, ask respondent to report time in months.
integer	Id10167_c	(Id10167_c) [Enter how long the fast breathing lasted in months]:	Enter 1-60 months.	${Id10167_units}='months'	yes					.>=1 and .<=60	Likely response is under 60 months. If response was greater than 60 months, confirm the response and enter 60.
calculate	Id10167	(Id10167) How long did the fast breathing last?		selected(${Id10166}, 'yes')				if(selected(${isNeonatal}, '1'), ${Id10167_a},if(${Id10167_units}='days', ${Id10167_b},${Id10167_c} * 30))
select_one YES_NO_DK_REF	Id10168	(Id10168) Did (s)he have breathlessness?			yes
integer	Id10169_a	(Id10169_a) For how many days did (s)he have breathlessness?	If less than 1 day or 24 hours, enter 0 days. Use 1 week = 7 days to determine the number of days. For don't know, enter "99." For refused, enter "88."	selected(${Id10168}, 'yes') and selected(${isNeonatal}, '1')	yes					(.>=0 and .<=${ageInDaysNeonate}) or .=99 or .=88	Please enter a value less then neonatal age in days at death.
select_one units_2	Id10169_units	(Id10169_units) How long did (s)he have breathlessness?	Enter 1 unit only: 0-30 days or 1-60 months. Less than 1 day or 24 hours = 0 days; 1 week = 7 days.	selected(${Id10168}, 'yes') and (selected(${isChild}, '1') or selected(${isAdult}, '1'))	yes
integer	Id10169_b	(Id10169_b) [Enter how long (s)he had breathlessness in days]:	Enter 0-30 days. Less than 1 day or 24 hours = 0 days; 1 week = 7 days.	${Id10169_units}='days'	yes					.>=0 and .<=30	If response was greater than 30 days, ask respondent to report time in months.
integer	Id10169_c	(Id10169_c) [Enter how long (s)he had breathlessness in months]:	Enter 1-60 months.	${Id10169_units}='months'	yes					.>=1 and .<=60	Likely response is under 60 months. If response was greater than 60 months, confirm the response and enter 60.
calculate	Id10169	(Id10169) How long did (s)he have breathlessness?		selected(${Id10168}, 'yes')				if(selected(${isNeonatal}, '1'), ${Id10169_a},if(${Id10169_units}='days', ${Id10169_b},${Id10169_c} * 30))
select_one YES_NO_DK_REF	Id10170	(Id10170) Was (s)he unable to carry out daily routines due to breathlessness?		selected(${isAdult}, '1') and selected(${Id10168}, 'yes')	yes
select_one YES_NO_DK_REF	Id10171	(Id10171) Was (s)he breathless while lying flat?		selected(${isAdult}, '1') and selected(${Id10168}, 'yes')	yes
select_one YES_NO_DK_REF	Id10172	(Id10172) Did you see the lower chest wall/ribs being pulled in as the child breathed in?	Ask only for children under the age of 12 years. Show photos if available.	(selected(${isNeonatal}, '1') or selected(${isChild}, '1'))	yes
select_multiple select_501	Id10173_nc	(Id10173_nc) During the illness that led to death did his/her breathing sound like any of the following:		(selected(${isNeonatal}, '1') or selected(${isChild}, '1'))	yes					not((selected(., 'dk')) and count-selected(.) > 1) and not((selected(., 'ref')) and count-selected(.) > 1) and not((selected(., 'no')) and count-selected(.) > 1)	It is not possible to select "Don't know" or "refuse" or "no" together with other options. Please go back and correct the selection.
select_one YES_NO_DK_REF	Id10173_a	(Id10173_a) During the illness that led to death did (s)he have wheezing?		selected(${isAdult}, '1')	yes
calculate	Id10173	(Id10173) During the illness that led to death did his/her breathing sound like any of the following:						if(selected(${isAdult}, '1'),${Id10173_a} ,${Id10173_nc})
select_one YES_NO_DK_REF	Id10174	(Id10174) Did (s)he have chest pain?		(selected(${isChild}, '1') or selected(${isAdult}, '1'))	yes
select_one YES_NO_DK_REF	Id10175	(Id10175) Was the chest pain severe?		(selected(${isAdult}, '1')) and selected(${Id10174}, 'yes')
integer	Id10176	(Id10176) How many days before death did (s)he have chest pain?	Less than 1 day or 24 hours = 0 days; 1 week = 7 days. For don't know, enter "99." For refused, enter "88."	(selected(${isChild}, '1') or selected(${isAdult}, '1')) and selected(${Id10174}, 'yes')	yes					.>=0 and .<=99	Please enter a value between 0 and 99. If response was greater than 98 days, confirm the response and enter 98.
begin group	paindur	Duration of the chest pain		selected(${isAdult}, '1') and selected(${Id10174}, 'yes')
select_one M_H_D_DK	Id10178_unit	(Id10178_unit) How long did the chest pain last?	Enter 1 unit only: 0-59 minutes, 1-23 hours, or days less than response for how many days before death did (s)he have chest pain. 1 week = 7 days.	(selected(${isChild}, '1') or selected(${isAdult}, '1'))
integer	Id10178	(Id10178) [Enter how long the chest pain lasted in minutes]:	Enter 0-59 minutes.	${Id10178_unit}='minutes'	yes					.>=0 and .<=59	If response was greater than 59 minutes, ask respondent to report time in another unit.
integer	Id10179	(Id10179) [Enter how long the chest pain lasted in hours]:	Enter 1-23 hours.	${Id10178_unit}='hours'	yes					.>=1 and .<=23	If response was greater than 23 hours, ask respondent to report time in days.
integer	Id10179_1	(Id10179_1) [Enter how long the chest pain lasted in days]:	Enter 0-30 days. 1 week = 7 days.	${Id10178_unit}='days'	yes					.>=1 and .<=${Id10176}	Response should be less than the response for ID10176.
end group
select_one YES_NO_DK_REF	Id10181	(Id10181) Did (s)he have more frequent loose or liquid stools than usual?	Ask the respondent about his/her understanding of what is diarrhoea (having more frequent loose or liquid stools than usual); if unclear, explain to the respondent what is diarrhoea .		yes
select_one units_2	Id10182_units	(Id10182_units) How long did (s)he have frequent loose or liquid stools?	Enter 1 unit only: 0-30 days or 1-60 months. Less than 1 day or 24 hours = 0 days; 1 week = 7 days.	(selected(${isChild}, '1') or selected(${isAdult}, '1')) and selected(${Id10181}, 'yes')	yes
integer	Id10182_a	(Id10182_a) [Enter how long (s)he had frequent loose or liquid stools in days]:	Enter 0-30 days. Less than 1 day or 24 hours = 0 days; 1 week = 7 days.	${Id10182_units}='days'	yes					.>=0 and .<=30	If response was greater than 30 days, ask respondent to report time in months.
integer	Id10182_b	(Id10182_b) [Enter how long (s)he had frequent loose or liquid stools in months]:	Enter 1-60 months.	${Id10182_units}='months'	yes					.>=1 and .<=60	Likely response is under 60 months. If response was greater than 60 months, confirm the response and enter 60.
calculate	Id10182	(Id10182) For how many days did (s)he have frequent loose or liquid stools?		(selected(${isChild}, '1') or selected(${isAdult}, '1')) and selected(${Id10181}, 'yes')				if(${Id10182_units}='days', ${Id10182_a},${Id10182_b} * 30)
integer	Id10183	(Id10183) How many stools did the baby or child have on the day that loose liquid stools were most frequent?	For don't know, enter "99." For refused, enter "88."	(selected(${isChild}, '1') or selected(${isNeonatal}, '1')) and selected(${Id10181}, 'yes')	yes					(.>=0 and .<=20) or .=99 or .=88	Please enter a value between 1-20, 88, 99. If the response is more than 20, confirm the response and enter 20.
integer	Id10184_a	(Id10184_a) How many days before death did the frequent loose or liquid stools start?	If less than 1 day or 24 hours, enter 0 days. Use 1 week = 7 days to determine the number of days. For don't know, enter "99." For refused, enter "88."	selected(${Id10181}, 'yes') and selected(${isNeonatal}, '1')	yes					(.>=0 and .<=${ageInDaysNeonate}) or .=99 or .=88	Please enter a value less then neonatal age in days at death.
select_one units_2	Id10184_units	(Id10184_units) How long before death did the frequent loose or liquid stools start?	Enter 1 unit only: 0-30 days or 1-60 months. Less than 1 day or 24 hours = 0 days; 1 week = 7 days.	selected(${Id10181}, 'yes') and selected(${isChild}, '1')	yes
integer	Id10184_b	(Id10184_b) [Enter how long before death the frequent loose or liquid stools started in days]:	Enter 0-30 days. Less than 1 day or 24 hours = 0 days; 1 week = 7 days.	${Id10184_units}='days'	yes					.>=0 and .<=30	If response was greater than 30 days, ask respondent to report time in months.
integer	Id10184_c	(Id10184_c) [Enter how long before death the frequent loose or liquid stools started in months]:	Enter 1-60 months.	${Id10184_units}='months'	yes					.>=0 and .<=60	Likely response is under 60 months. If response was greater than 60 months, confirm the response and enter 60.
select_one YES_NO_DK_REF	Id10185	(Id10185) Did the frequent loose or liquid stools continue until death?		(selected(${isChild}, '1')) and selected(${Id10181}, 'yes')	yes
select_one YES_NO_DK_REF	Id10186	(Id10186) At any time during the final illness was there blood in the stools?			yes
select_one YES_NO_DK_REF	Id10187	(Id10187) Was there blood in the stool up until death?		((selected(${isChild}, '1') or selected(${isAdult}, '1')) and selected(${Id10186}, 'yes'))	yes
select_one YES_NO_DK_REF	Id10188	(Id10188) Did (s)he vomit?			yes
select_one YES_NO_DK_REF	Id10189	(Id10189) To clarify: Did (s)he vomit in the week preceding the death?			yes
select_one units_2	Id10190_units	(Id10190_units) How long before death did (s)he vomit?	Enter 1 unit only: 0-30 days or 1-60 months. Less than 1 day or 24 hours = 0 days; 1 week = 7 days.	(selected(${Id10188}, 'yes') or selected(${Id10189}, 'yes')) and selected(${isAdult}, '1')	yes
integer	Id10190_a	(Id10190_a) [Enter how long before death(s)he vomited in days]:	Enter 0-30 days. Less than 1 day or 24 hours = 0 days; 1 week = 7 days.	${Id10190_units}='days'	yes					.>=0 and .<=30	If response was greater than 30 days, ask respondent to report time in months.
integer	Id10190_b	(Id10190_b) [Enter how long before death(s)he vomited in months]:	Enter 1-60 months.	${Id10190_units}='months'	yes					.>=1 and .<=60	Likely response is under 60 months. If response was greater than 60 months, confirm the response and enter 60.
select_one YES_NO_DK_REF	Id10191	(Id10191) Was there blood in the vomit?		(selected(${Id10188}, 'yes') or selected(${Id10189}, 'yes')) and ${isNeonatal} !='1'	yes
select_one YES_NO_DK_REF	Id10192	(Id10192) Was the vomit black?		(selected(${isChild}, '1') or selected(${isAdult}, '1')) and (selected(${Id10188}, 'yes') or selected(${Id10189}, 'yes'))	yes
select_one YES_NO_DK_REF	Id10193	(Id10193) Did (s)he have any belly (abdominal) problem?	Explain to the respondent that problems could be pain, protruding abdomen or a mass.	(selected(${isChild}, '1') or selected(${isAdult}, '1'))	yes
select_one YES_NO_DK_REF	Id10194	(Id10194) Did (s)he have belly (abdominal) pain?		(selected(${isChild}, '1') or selected(${isAdult}, '1'))	yes
select_one YES_NO_DK_REF	Id10195	(Id10195) Was the belly (abdominal) pain severe?		(selected(${isChild}, '1') or selected(${isAdult}, '1')) and selected(${Id10194}, 'yes')
begin group	abdominal_pain	Belly pain		(selected(${isChild}, '1') or selected(${isAdult}, '1')) and selected(${Id10194}, 'yes')
select_one H_D_M_DK	id10196_unit	(id10196_unit) For how long did (s)he have belly (abdominal) pain?	Enter 1 unit only: 0-23 hours, 1-30 days, or 1-60 months. 1 week = 7 days.		yes
integer	Id10196	(Id10196) [Enter how long (s)he had belly (abdominal) pain in hours]:	Enter 1-23 hours.	${id10196_unit}='hours'	yes					(.>=0 and .<=23) or .=99 or .=88	If response was greater than 23 Hours, ask respondent to report time in another unit.
integer	Id10197_a	(Id10197_a) [Enter how long (s)he had belly (abdominal) pain in days]:	Enter 0-30 days. 1 week = 7 days.	${id10196_unit}='days'	yes					.>=1 and .<=30	If response was greater than 30 days, ask respondent to report time in months
integer	Id10198	(Id10198) [Enter how long (s)he had belly (abdominal) pain in months]:	Enter 1-60 months.	${id10196_unit}='months'	yes					.>=1 and .<=60	Likely response is under 60 months. If response is greater then 60, confirm the response and enter 60.
calculate	Id10197	(Id10197) Calculated number of Days with belly pain			yes			if(selected(${id10196_unit}, 'days'),${Id10197_a}, if(${id10196_unit}='months', ${Id10198} * 30, int(${Id10196} div 24)))				TRUE
end group
select_one select_100	Id10199	(Id10199) Was the pain in the upper or lower belly (abdomen)?		((selected(${isChild}, '1')and selected(${Id10195}, 'yes')) or (selected(${isAdult}, '1') and selected(${Id10194}, 'yes')))	yes
select_one YES_NO_DK_REF	Id10200	(Id10200) Did (s)he have a more than usually protruding belly (abdomen)?		(selected(${isChild}, '1') or selected(${isAdult}, '1'))	yes
select_one D_M_DK_REF	Id10201_unit	(Id10201_unit) For how long before death did (s)he have a more than usually protruding belly (abdomen)?	Enter 1 unit only: 0-30 days or 1-60 months. Less than 1 day or 24 hours = 0 days; 1 week = 7 days.	(selected(${isChild}, '1') or selected(${isAdult}, '1')) and selected(${Id10200}, 'yes')	yes
integer	Id10201_a	(Id10201_a) [Enter how long before death (s)he had a more than usually protruding belly (abdomen) in days]:	Enter 0-30 days. Less than 1 day or 24 hours = 0 days; 1 week = 7 days.	${Id10201_unit}='days'	yes					.>=0 and .<=30	If response was greater than 30 days, ask respondent to report time in months
integer	Id10202	(Id10202) [Enter how long before death (s)he had a more than usually protruding belly (abdomen) in months]:	Enter 1-60 months.	${Id10201_unit}='months'	yes					.>=1 and .<=60	Likely response is under 60 months. If response is greater then 60, confirm the response and enter 60.
calculate	Id10201	(Id10201) Calculated number of Days with protruding belly (abdomen)		(selected(${isChild}, '1') or selected(${isAdult}, '1')) and selected(${Id10200}, 'yes')	yes			if(selected(${Id10201_unit}, 'days'),${Id10201_a}, if(${Id10201_unit}='months', ${Id10202} * 30, null))				TRUE
select_one select_103	Id10203	(Id10203) How rapidly did (s)he develop the protruding belly (abdomen)?		(selected(${isChild}, '1') or selected(${isAdult}, '1')) and selected(${Id10200}, 'yes')	yes
select_one YES_NO_DK_REF	Id10204	(Id10204) Did (s)he have any mass in the belly (abdomen)?		(selected(${isChild}, '1') or selected(${isAdult}, '1'))	yes
select_one D_M_DK_REF	Id10205_unit	(Id10205_unit) For how long did (s)he have a mass in the belly (abdomen)?	Enter 1 unit only: 0-30 days or 1-60 months. Less than 1 day or 24 hours = 0 days; 1 week = 7 days.	(selected(${isChild}, '1') or selected(${isAdult}, '1')) and selected(${Id10204}, 'yes')	yes
integer	Id10205_a	(Id10205_a) [Enter how long (s)he had a mass in the belly (abdomen) in days]:	Enter 0-30 days. Less than 1 day or 24 hours = 0 days; 1 week = 7 days.	${Id10205_unit}='days'	yes					.>=0 and .<=30	If response was greater than 30 days, ask respondent to report time in months
integer	Id10206	(Id10206) [Enter how long (s)he had a mass in the belly (abdomen) in months]:	Enter 1-60 months.	${Id10205_unit}='months'	yes					.>=1 and .<=60	Likely response is under 60 months. If response is greater then 60, confirm the response and enter 60.
calculate	Id10205	(Id10205) Calculated number of Days with a mass in the belly (abdomen)		(selected(${isChild}, '1') or selected(${isAdult}, '1')) and selected(${Id10204}, 'yes')	yes			if(selected(${Id10205_unit}, 'days'),${Id10205_a}, if(${Id10205_unit}='months', ${Id10206} * 30, null))				TRUE
select_one YES_NO_DK_REF	Id10207	(Id10207) Did (s)he have a severe headache?		(selected(${isChild}, '1') or selected(${isAdult}, '1'))	yes
select_one YES_NO_DK_REF	Id10208	(Id10208) Did (s)he have a stiff neck during illness that led to death?		(selected(${isChild}, '1') or selected(${isAdult}, '1'))	yes
select_one units_2	Id10209_units	(Id10209_units) How long before death did (s)he have stiff neck?	Enter 1 unit only: 0-30 days or 1-60 months. Less than 1 day or 24 hours = 0 days; 1 week = 7 days.	(selected(${isChild}, '1') or selected(${isAdult}, '1')) and selected(${Id10208}, 'yes')	yes
integer	Id10209_a	(Id10209_a) [Enter how long before death did (s)he have stiff neck in days]:	Enter 0-30 days. Less than 1 day or 24 hours = 0 days; 1 week = 7 days.	${Id10209_units}='days'	yes					.>=0 and .<=30	If response was greater than 30 days, ask respondent to report time in months
integer	Id10209_b	(Id10209_b) [Enter how long before death did (s)he have stiff neck in months]:	Enter 1-60 months.	${Id10209_units}='months'	yes					.>=1 and .<=60	Likely response is under 60 months. If response is greater then 60, confirm the response and enter 60.
calculate	Id10209	(Id10209) For how many days before death did (s)he have stiff neck?		(selected(${isChild}, '1') or selected(${isAdult}, '1')) and selected(${Id10208}, 'yes')				if(${Id10209_units}='days', ${Id10209_a},${Id10209_b} * 30)
select_one YES_NO_DK_REF	Id10210	(Id10210) Did (s)he have a painful neck during the illness that led to death?		(selected(${isChild}, '1') or selected(${isAdult}, '1'))	yes
select_one units_2	Id10211_units	(Id10211_units) How long before death did (s)he have a painful neck?	Enter 1 unit only: 0-30 days or 1-60 months. Less than 1 day or 24 hours = 0 days; 1 week = 7 days.	(selected(${isChild}, '1') or selected(${isAdult}, '1')) and selected(${Id10210}, 'yes')	yes
integer	Id10211_a	(Id10211_a) [Enter how long before death (s)he had a painful neck in days]:	Enter 0-30 days. Less than 1 day or 24 hours = 0 days; 1 week = 7 days.	${Id10211_units}='days'	yes					.>=0 and .<=30	If response was greater than 30 days, ask respondent to report time in months
integer	Id10211_b	(Id10211_b) [Enter how long before death (s)he had a painful neck in months]:	Enter 1-60 months.	${Id10211_units}='months'	yes					.>=1 and .<=60	Likely response is under 60 months. If response is greater then 60, confirm the response and enter 60.
calculate	Id10211	(Id10211) For how many days before death did (s)he have a painful neck?		(selected(${isChild}, '1') or selected(${isAdult}, '1')) and selected(${Id10210}, 'yes')				if(${Id10211_units}='days', ${Id10211_a},${Id10211_b} * 30)
select_one YES_NO_DK_REF	Id10212	(Id10212) Did (s)he have mental confusion?		selected(${isAdult}, '1')	yes
select_one units_2	Id10213_units	(Id10213_units) How long did (s)he have mental confusion?	Enter 1 unit only: 0-30 days or 1-60 months. Less than 1 day or 24 hours = 0 days; 1 week = 7 days.	(selected(${isAdult}, '1')) and selected(${Id10212}, 'yes')	yes
integer	Id10213_a	(Id10213_a) [Enter how long (s)he had mental confusion in days]:	Enter 0-30 days. Less than 1 day or 24 hours = 0 days; 1 week = 7 days.	${Id10213_units}='days'	yes					.>=0 and .<=30	If response was greater than 30 days, ask respondent to report time in months
integer	Id10213_b	(Id10213_b) [Enter how long (s)he had mental confusion in months]:	Enter 1-60 months.	${Id10213_units}='months'	yes					.>=1 and .<=60	Likely response is under 60 months. If response is greater then 60, confirm the response and enter 60.
calculate	Id10213	(Id10213) For how many months did (s)he have mental confusion?		(selected(${isAdult}, '1')) and selected(${Id10212}, 'yes')				if(${Id10213_units}='days', ${Id10213_a} div 30,${Id10213_b})
select_one YES_NO_DK_REF	Id10214	(Id10214) Was (s)he unconscious during the illness that led to death?			yes
select_one YES_NO_DK_REF	Id10215	(Id10215) Was (s)he unconscious for more than 24 hours before death?		selected(${Id10214}, 'yes')	yes
select_one units_3	Id10216_units	(Id10216_units) How long before death did unconsciousness start?	Enter 1 unit only: 0-23 hours or 1-99 days. 1 week = 7 days.	selected(${isChild}, '1') and (selected(${Id10215}, 'no') or selected(${Id10215}, 'dk') or selected(${Id10215}, 'ref'))	yes
integer	Id10216_a	(Id10216_a) [Enter how long before death unconsciousness started in hours]?	The question needs input in hours but the respondent may not know exactly and so it may be easier to ask 'how long' and then convert the duration in hours. (Less than 1 hour = "0").	${Id10216_units}='hours'	yes					.>=0 and .<=23	If response was greater than 23 hours, ask respondent to report time in days.
integer	Id10216_b	(Id10216_b) [Enter how long before death unconsciousness started in days]?	If more than 99, enter 99.	${Id10216_units}='days'	yes					.>=1 and .<=99	Likely response is under 99 days. If response was greater than 99 days, confirm the response and enter 99.
calculate	Id10216	(Id10216) How many hours before death did unconsciousness start?		selected(${isChild}, '1') and (selected(${Id10215}, 'no') or selected(${Id10215}, 'dk') or selected(${Id10215}, 'ref'))				if(${Id10216_units}='days', ${Id10216_b} * 24,${Id10216_a})
select_one YES_NO_DK_REF	Id10217	(Id10217) Did the unconsciousness start suddenly, quickly (at least within a single day)?		(selected(${isChild}, '1') or selected(${isAdult}, '1')) and selected(${Id10214}, 'yes')	yes
select_one YES_NO_DK_REF	Id10218	(Id10218) Did the unconsciousness continue until death?		(selected(${isChild}, '1') or selected(${isAdult}, '1')) and selected(${Id10214}, 'yes')	yes
select_one YES_NO_DK_REF	Id10219	(Id10219) Did (s)he have convulsions?			yes
select_one YES_NO_DK_REF	Id10220	(Id10220) Did (s)he experience any generalized convulsions or fits during the illness that led to death?		(selected(${isChild}, '1')) and selected(${Id10219}, 'yes')	yes
integer	Id10221	(Id10221) For how many minutes did the convulsions last?	The answer could be given in another unit, but for data entry use minutes. Less than 1 minute=0; 1 hour=60 minutes. Enter "99" for "don't know." Enter "88" for "refuse."	(selected(${isChild}, '1') or selected(${isAdult}, '1')) and selected(${Id10219}, 'yes')	yes					.>=0 and .<=99	Please enter a value between 0 and 99. If response was greater than 98 minutes, confirm the response and enter 98.
select_one YES_NO_DK_REF	Id10222	(Id10222) Did (s)he become unconscious immediately after the convulsion?		(selected(${isChild}, '1') or selected(${isAdult}, '1')) and selected(${Id10219}, 'yes')	yes
select_one YES_NO_DK_REF	Id10223	(Id10223) Did (s)he have any urine problems?	Explain to the respondent that urine problems refer to urinating a lot or not at all, and blood in the urine.	(selected(${isChild}, '1') or selected(${isAdult}, '1'))	yes
select_one YES_NO_DK_REF	Id10225	(Id10225) Did (s)he go to urinate more often than usual?		(selected(${isChild}, '1') or selected(${isAdult}, '1')) and selected(${Id10223}, 'yes')	yes
select_one YES_NO_DK_REF	Id10226	(Id10226) During the final illness did (s)he ever pass blood in the urine?		(selected(${isChild}, '1') or selected(${isAdult}, '1')) and selected(${Id10223}, 'yes')	yes
select_one YES_NO_DK_REF	Id10224	(Id10224) Did (s)he stop urinating?	This means that the deceased stopped urinating.	(selected(${isChild}, '1') or selected(${isAdult}, '1')) and selected(${Id10223}, 'yes')	yes
select_one YES_NO_DK_REF	Id10227	(Id10227) Did (s)he have sores or ulcers anywhere on the body?		(selected(${isChild}, '1') or selected(${isAdult}, '1'))	yes
select_one YES_NO_DK_REF	Id10228	(Id10228) Did (s)he have sores?		selected(${isAdult}, '1')	yes
select_one YES_NO_DK_REF	Id10229	(Id10229) Did the sores have clear fluid or pus?		((selected(${isAdult}, '1') and selected(${Id10228}, 'yes')) or (selected(${isChild}, '1') and selected(${Id10227}, 'yes')))	yes
select_one YES_NO_DK_REF	Id10230	(Id10230) Did (s)he have an ulcer (pit) on the foot?		(selected(${isChild}, '1') or selected(${isAdult}, '1'))	yes
select_one YES_NO_DK_REF	Id10231	(Id10231) Did the ulcer on the foot ooze pus?		(selected(${isChild}, '1') or selected(${isAdult}, '1')) and selected(${Id10230}, 'yes')	yes
select_one units_2	Id10232_units	(Id10232_units) How long did the ulcer on the foot ooze pus?	Enter 1 unit only: 0-30 days or 1-60 months. Less than 1 day or 24 hours = 0 days; 1 week = 7 days.	(selected(${isChild}, '1') or selected(${isAdult}, '1')) and selected(${Id10231}, 'yes')	yes
integer	Id10232_a	(Id10232_a) [Enter how long the ulcer on the foot oozed pus in days]:	Enter 0-30 days. Less than 1 day or 24 hours = 0 days; 1 week = 7 days.	${Id10232_units}='days'	yes					.>=0 and .<=30	If response was greater than 30 days, ask respondent to report time in months
integer	Id10232_b	(Id10232_b) [Enter how long the ulcer on the foot oozed pus in months]:	Enter 1-60 months.	${Id10232_units}='months'	yes					.>=1 and .<=60	Likely response is under 60 months.If response is greater then 60, confirm the response and enter 60.
calculate	Id10232	(Id10232) For how many days did the ulcer on the foot ooze pus?		(selected(${isChild}, '1') or selected(${isAdult}, '1')) and selected(${Id10231}, 'yes')				if(${Id10232_units}='days', ${Id10232_a},${Id10232_b}*30)
select_one YES_NO_DK_REF	Id10233	(Id10233) During the illness that led to death, did (s)he have any skin rash?			yes
integer	Id10234	(Id10234) For how many days did (s)he have the skin rash?	The answer could be given in another unit, but for data entry use days. Less than 1 day or 24 hours = 0 days; 1 week=7 days; 1 month=30 days. Enter "99" for "don't know." Enter "88" for "refuse."	(selected(${isChild}, '1') or selected(${isAdult}, '1')) and selected(${Id10233}, 'yes')	yes					.>=0 and .<=99	Please enter a value between 0 and 99. If response was greater than 98 days, confirm the response and enter 98.
select_multiple select_135	Id10235	(Id10235) Where was the rash?		(selected(${isChild}, '1') or selected(${isAdult}, '1')) and selected(${Id10233}, 'yes')	yes
note	id10235_check	(id10235_check) It is not possible to select "Doesn't Know" or "Refused to answer" together with other options. Please go back and correct the selection.		(selected(${Id10235}, 'DK') or selected(${Id10235}, 'Ref')) and count-selected(${Id10235})>1	yes
select_one YES_NO_DK_REF	Id10236	(Id10236) Did (s)he have measles rash (use local term)?		(selected(${isChild}, '1') or selected(${isAdult}, '1')) and selected(${Id10233}, 'yes')	yes
select_one YES_NO_DK_REF	Id10237	(Id10237) Did (s)he ever have shingles or herpes zoster?		selected(${isAdult}, '1')	yes
select_one YES_NO_DK_REF	Id10238	(Id10238) During the illness that led to death, did her/his skin flake off in patches?		(selected(${isChild}, '1') or selected(${isAdult}, '1'))	yes
select_one YES_NO_DK_REF	Id10239	(Id10239) During the illness that led to death, did he/she have areas of the skin that turned black?		(selected(${isNeonatal}, '1') or selected(${isChild}, '1'))	yes
select_one YES_NO_DK_REF	Id10240	(Id10240) During the illness that led to death, did he/she have areas of the skin with redness and swelling?		(selected(${isNeonatal}, '1') or selected(${isChild}, '1'))
select_one YES_NO_DK_REF	Id10241	(Id10241) During the illness that led to death, did (s)he bleed from anywhere?			yes
select_one YES_NO_DK_REF	Id10242	(Id10242) Did (s)he bleed from the nose, mouth or anus?		(selected(${isChild}, '1') or selected(${isAdult}, '1')) and selected(${Id10241}, 'yes')	yes
select_one YES_NO_DK_REF	Id10243	(Id10243) Did (s)he have noticeable weight loss?		(selected(${isChild}, '1') or selected(${isAdult}, '1'))	yes
select_one YES_NO_DK_REF	Id10244	(Id10244) Was (s)he severely thin or wasted?		(selected(${isChild}, '1') or selected(${isAdult}, '1'))	yes
select_one YES_NO_DK_REF	Id10245	(Id10245) During the illness that led to death, did s/he have a whitish rash inside the mouth or on the tongue?		(selected(${isChild}, '1') or selected(${isAdult}, '1'))	yes
select_one YES_NO_DK_REF	Id10246	(Id10246) Did (s)he have stiffness of the whole body or was unable to open the mouth?		(selected(${isChild}, '1') or selected(${isAdult}, '1'))	yes
select_one YES_NO_DK_REF	Id10247	(Id10247) Did (s)he have puffiness of the face?		(selected(${isChild}, '1') or selected(${isAdult}, '1'))	yes
select_one units_2	Id10248_units	(Id10248_units) How long did (s)he have puffiness of the face?	Enter 1 unit only: 0-30 days or 1-60 months. Less than 1 day or 24 hours = 0 days; 1 week = 7 days.	(selected(${isChild}, '1') or selected(${isAdult}, '1')) and selected(${Id10247}, 'yes')	yes
integer	Id10248_a	(Id10248_a) [Enter how long (s)he had puffiness of the face in days]:	Enter 0-30 days. Less than 1 day or 24 hours = 0 days; 1 week = 7 days.	${Id10248_units}='days'	yes					.>=0 and .<=30	If response was greater than 30 days, ask respondent to report time in months
integer	Id10248_b	(Id10248_b) [Enter how long (s)he had puffiness of the face in months]:	Enter 1-60 months.	${Id10248_units}='months'	yes					.>=1 and .<=60	Likely response is under 60 months.If response is greater then 60, confirm the response and enter 60.
calculate	Id10248	(Id10248) For how many days did (s)he have puffiness of the face?		(selected(${isChild}, '1') or selected(${isAdult}, '1')) and selected(${Id10247}, 'yes')				if(${Id10248_units}='days', ${Id10248_a},${Id10248_b}*30)
select_one YES_NO_DK_REF	Id10249	(Id10249) During the illness that led to death, did (s)he have swollen legs or feet?		(selected(${isChild}, '1') or selected(${isAdult}, '1'))	yes
select_one units_2	Id10250_units	(Id10250_units) How long did the swelling last?	Enter 1 unit only: 0-30 days or 1-60 months. Less than 1 day or 24 hours = 0 days; 1 week = 7 days.	(selected(${isChild}, '1') or selected(${isAdult}, '1')) and selected(${Id10249}, 'yes')	yes
integer	Id10250_a	(Id10250_a) [Enter how long the swelling lasted in days]:	Enter 0-30 days. Less than 1 day or 24 hours = 0 days; 1 week = 7 days.	${Id10250_units}='days'	yes					.>=0 and .<=30	If response was greater than 30 days, ask respondent to report time in months
integer	Id10250_b	(Id10250_b) [Enter how long the swelling lasted in months]:	Enter 1-60 months.	${Id10250_units}='months'	yes					.>=1 and .<=60	Likely response is under 60 months.If response is greater then 60, confirm the response and enter 60.
calculate	Id10250	(Id10250) How many days did the swelling last?		(selected(${isChild}, '1') or selected(${isAdult}, '1')) and selected(${Id10249}, 'yes')				if(${Id10250_units}='days', ${Id10250_a},${Id10250_b}*30)
select_one YES_NO_DK_REF	Id10251	(Id10251) Did (s)he have both feet swollen?		(selected(${isChild}, '1') or selected(${isAdult}, '1')) and selected(${Id10249}, 'yes')	yes
select_one YES_NO_DK_REF	Id10252	(Id10252) Did (s)he have general puffiness all over his/her body?		(selected(${isChild}, '1') or selected(${isAdult}, '1'))	yes
select_one YES_NO_DK_REF	Id10253	(Id10253) Did (s)he have any lumps?		(selected(${isChild}, '1') or selected(${isAdult}, '1'))	yes
select_one YES_NO_DK_REF	Id10254	(Id10254) Did (s)he have any lumps or lesions in the mouth?		(selected(${isAdult}, '1')) and selected(${Id10253}, 'yes')	yes
select_one YES_NO_DK_REF	Id10255	(Id10255) Did (s)he have any lumps on the neck?		(selected(${isChild}, '1') or selected(${isAdult}, '1')) and selected(${Id10253}, 'yes')	yes
select_one YES_NO_DK_REF	Id10256	(Id10256) Did (s)he have any lumps on the armpit?		(selected(${isChild}, '1') or selected(${isAdult}, '1')) and selected(${Id10253}, 'yes')	yes
select_one YES_NO_DK_REF	Id10257	(Id10257) Did (s)he have any lumps on the groin?		(selected(${isChild}, '1') or selected(${isAdult}, '1')) and selected(${Id10253}, 'yes')	yes
select_one YES_NO_DK_REF	Id10258	(Id10258) Was (s)he in any way paralysed?		(selected(${isChild}, '1') or selected(${isAdult}, '1'))	yes
select_one YES_NO_DK_REF	Id10259	(Id10259) Did (s)he have paralysis of only one side of the body?		(selected(${isChild}, '1') or selected(${isAdult}, '1')) and selected(${Id10258}, 'yes')	yes
select_multiple select_161	Id10260	(Id10260) Which were the limbs or body parts paralysed?		(selected(${isChild}, '1') or selected(${isAdult}, '1')) and selected(${Id10258}, 'yes')	yes
note	id10260_check	(id10260_check) It is not possible to select "only one side paralysed" and "left and right side" or "whole body" together. Please go back and correct the selection.		selected(${Id10259}, 'yes') and (selected(${Id10260}, 'whole_body') or (selected(${Id10260}, 'left_side') and selected(${Id10260}, 'right_side')))	yes
note	id10260_check2	(id10260_check2) It is not possible to select "Doesn't Know" or "Refused to answer" together with other options. Please go back and correct the selection.		(selected(${Id10260}, 'DK') or selected(${Id10260}, 'Ref')) and count-selected(${Id10260})>1	yes
select_one YES_NO_DK_REF	Id10261	(Id10261) Did (s)he have difficulty swallowing?		(selected(${isChild}, '1') or selected(${isAdult}, '1'))	yes
select_one units_2	Id10262_units	(Id10262_units) For how long before death did (s)he have difficulty swallowing?	Enter 1 unit only: 0-30 days or 1-60 months. Less than 1 day or 24 hours = 0 days; 1 week = 7 days.	(selected(${isChild}, '1') or selected(${isAdult}, '1')) and selected(${Id10261}, 'yes')	yes
integer	Id10262_a	(Id10262_a) [Enter how long before death (s)he had difficulty swallowing in days]:	Enter 0-30 days. Less than 1 day or 24 hours = 0 days; 1 week = 7 days.	${Id10262_units}='days'	yes					.>=0 and .<=30	If response was greater than 30 days, ask respondent to report time in months
integer	Id10262_b	(Id10262_b) [Enter how long before death (s)he had difficulty swallowing in months]:	Enter 1-60 months.	${Id10262_units}='months'	yes					.>=1 and .<=60	Likely response is under 60 months.If response is greater then 60, confirm the response and enter 60.
calculate	Id10262	(Id10262) For how many days before death did (s)he have difficulty swallowing?		(selected(${isChild}, '1') or selected(${isAdult}, '1')) and selected(${Id10261}, 'yes')				if(${Id10262_units}='days', ${Id10262_a},${Id10262_b}*30)
select_one select_164	Id10263	(Id10263) Was the difficulty with swallowing with solids, liquids, or both?		(selected(${isChild}, '1') or selected(${isAdult}, '1')) and selected(${Id10261}, 'yes')	yes
select_one YES_NO_DK_REF	Id10264	(Id10264) Did (s)he have pain upon swallowing?		(selected(${isChild}, '1') or selected(${isAdult}, '1'))	yes
select_one YES_NO_DK_REF	Id10265	(Id10265) Did (s)he have yellow discoloration of the eyes?			yes
select_one units_2	Id10266_units	(Id10266_units) For how long did (s)he have the yellow discoloration?	Enter 1 unit only: 0-30 days or 1-60 months. Less than 1 day or 24 hours = 0 days; 1 week = 7 days.	(selected(${isChild}, '1') or selected(${isAdult}, '1')) and selected(${Id10265}, 'yes')	yes
integer	Id10266_a	(Id10266_a) [Enter how long (s)he had the yellow discoloration in days]:	Enter 0-30 days. Less than 1 day or 24 hours = 0 days; 1 week = 7 days.	${Id10266_units}='days'	yes					.>=0 and .<=30	If response was greater than 30 days, ask respondent to report time in months
integer	Id10266_b	(Id10266_b) [Enter how long (s)he had the yellow discoloration in months]:	Enter 1-60 months.	${Id10266_units}='months'	yes					.>=1 and .<=60	Likely response is under 60 months.If response is greater then 60, confirm the response and enter 60.
calculate	Id10266	(Id10266) For how many days did (s)he have the yellow discoloration?		(selected(${isChild}, '1') or selected(${isAdult}, '1')) and selected(${Id10265}, 'yes')				if(${Id10266_units}='days', ${Id10266_a},${Id10266_b}*30)
select_one YES_NO_DK_REF	Id10267	(Id10267) Did her/his hair change in color to a reddish or yellowish color?		(selected(${isChild}, '1') or selected(${isAdult}, '1'))	yes
select_one YES_NO_DK_REF	Id10268	(Id10268) Did (s)he look pale (thinning/lack of blood) or have pale palms, eyes or nail beds?	Long term deficiency of the blood results in a pale, whitish appearance of the lips, tongue, and eye sac. Sometime it is referred to as thinning or lack of blood, or pallor.	(selected(${isChild}, '1') or selected(${isAdult}, '1'))	yes
select_one YES_NO_DK_REF	Id10269	(Id10269) Did (s)he have sunken eyes?		(selected(${isChild}, '1'))	yes
select_one YES_NO_DK_REF	Id10270	(Id10270) Did (s)he drink a lot more water than usual?		(selected(${isChild}, '1') or selected(${isAdult}, '1'))	yes
select_one YES_NO_DK_REF	Id10271	(Id10271) Was the baby able to suckle or bottle-feed within the first 24 hours after birth?	This question should be asked only if the child was less than 1 year old when it died.	(selected(${isNeonatal}, '1') and ${Id10114}!='yes') or (selected(${isChild}, '1') and (${ageInMonthsByYear} = 'NaN' or string-length(${ageInMonthsByYear}) = 0)) or (selected(${isChild}, '1') and ${ageInMonthsByYear} != 'NaN' and string-length(${ageInMonthsByYear}) > 0 and ${ageInMonthsByYear}<12)
select_one YES_NO_DK_REF	Id10272	(Id10272) Did the baby ever suckle in a normal way?	This question should be asked only if the child was less than 1 year old when it died.	(selected(${isNeonatal}, '1') and ${Id10114}!='yes') or (selected(${isChild}, '1') and (${ageInMonthsByYear} = 'NaN' or string-length(${ageInMonthsByYear}) = 0)) or (selected(${isChild}, '1') and ${ageInMonthsByYear} != 'NaN' and string-length(${ageInMonthsByYear}) > 0 and ${ageInMonthsByYear}<12)
select_one YES_NO_DK_REF	Id10273	(Id10273) Did the baby stop suckling?	This question should be asked only if the child was less than 1 year old when it died.	(selected(${isNeonatal}, '1') and ${Id10114}!='yes') or (selected(${isChild}, '1') and (${ageInMonthsByYear} = 'NaN' or string-length(${ageInMonthsByYear}) = 0)) or (selected(${isChild}, '1') and ${ageInMonthsByYear} != 'NaN' and string-length(${ageInMonthsByYear}) > 0 and ${ageInMonthsByYear}<12)	yes
integer	Id10274_a	(Id10274_a) How many days after birth did the baby stop suckling?	Less than 1 day= “0”. Enter "99" for "don't know." Enter "88" for "refuse."	selected(${Id10273}, 'yes') and selected(${isNeonatal}, '1')	yes					(.>=0 and .<=${ageInDaysNeonate}) or .=99 or .=88	Please enter a value less then neonatal age in days at death.
select_one units_2	Id10274_units	(Id10274_units) How long after birth did the baby stop suckling?	Enter 1 unit only: 0-30 days or 1-11 months. Less than 1 day or 24 hours = 0 days; 1 week = 7 days.	selected(${Id10273}, 'yes') and selected(${isChild}, '1')	yes
integer	Id10274_b	(Id10274_b) [Enter how long after birth the baby stopped suckling in days]:	Enter 0-30 days. Less than 1 day or 24 hours = 0 days; 1 week = 7 days.	${Id10274_units}='days'	yes					.>=0 and .<=30	If response was greater than 30 days, ask respondent to report time in months
integer	Id10274_c	(Id10274_c) [Enter how long after birth the baby stopped suckling in months]:	Enter 1-11 months.	${Id10274_units}='months'	yes					.>=1 and .<=11	Enter a response between 1-11 months.
calculate	Id10274	(Id10274) How many days after birth did the baby stop suckling?		selected(${Id10273}, 'yes')				if(selected(${isNeonatal}, '1'), ${Id10274_a},if(${Id10274_units}='days', ${Id10274_b},${Id10274_c} * 30))
select_one YES_NO_DK_REF	Id10275	(Id10275) Did the baby have convulsions starting within the first 24 hours of life?	This question should be asked only if the child was less than 1 year old when it died.	(selected(${isNeonatal}, '1') and ${Id10114}!='yes') or (selected(${isChild}, '1') and (${ageInMonthsByYear} = 'NaN' or string-length(${ageInMonthsByYear}) = 0)) or (selected(${isChild}, '1') and ${ageInMonthsByYear} != 'NaN' and string-length(${ageInMonthsByYear}) > 0 and ${ageInMonthsByYear}<12)	yes
select_one YES_NO_DK_REF	Id10276	(Id10276) Did the baby have convulsions starting more than 24 hours after birth?	This question should be asked only if the child was less than 1 year old when it died.	(selected(${Id10275}, 'no') or selected(${Id10275}, 'dk') or selected(${Id10275}, 'ref'))	yes
select_one YES_NO_DK_REF	Id10277	(Id10277) Did the baby's body become stiff, with the back arched backwards?	This question should be asked only if the child was less than 1 year old when it died.	(selected(${isNeonatal}, '1') and ${Id10114}!='yes') or (selected(${isChild}, '1') and (${ageInMonthsByYear} = 'NaN' or string-length(${ageInMonthsByYear}) = 0)) or (selected(${isChild}, '1') and ${ageInMonthsByYear} != 'NaN' and string-length(${ageInMonthsByYear}) > 0 and ${ageInMonthsByYear}<12)	yes
select_one YES_NO_DK_REF	Id10278	(Id10278) During the illness that led to death, did the baby have a bulging or raised fontanelle?	Show photo if available. This question should be asked only if the child was less than 18 months old when it died.	(selected(${isNeonatal}, '1') and ${Id10114}!='yes') or (selected(${isChild}, '1') and (${ageInMonthsByYear} = 'NaN' or string-length(${ageInMonthsByYear}) = 0)) or (selected(${isChild}, '1') and ${ageInMonthsByYear} != 'NaN' and string-length(${ageInMonthsByYear}) > 0 and ${ageInMonthsByYear}<18)	yes
select_one YES_NO_DK_REF	Id10279	(Id10279) During the illness that led to death, did the baby have a sunken fontanelle?	Show photo if available. This question should be asked only if the child was less than 18 months old when it died.	(selected(${isNeonatal}, '1') or selected(${isChild}, '1')) and (${Id10278} ='no' or ${Id10278} ='dk' or ${Id10278} ='ref' )	yes
select_one YES_NO_DK_REF	Id10281	(Id10281) During the illness that led to death, did the baby become unresponsive or unconscious?	This question should be asked only if the child was less than 1 year old when it died.	(selected(${isNeonatal}, '1') and ${Id10114}!='yes') or (selected(${isChild}, '1') and (${ageInMonthsByYear} = 'NaN' or string-length(${ageInMonthsByYear}) = 0)) or (selected(${isChild}, '1') and ${ageInMonthsByYear} != 'NaN' and string-length(${ageInMonthsByYear}) > 0 and ${ageInMonthsByYear}<12)	yes
select_one YES_NO_DK_REF	Id10282	(Id10282) Did the baby become unresponsive or unconscious soon after birth, within less than 24 hours?	This question should be asked only if the child was less than 1 year old when it died.	((selected(${Id10281}, 'yes') and (selected(${isNeonatal}, '1')) and ${Id10114}!='yes') or (selected(${Id10281}, 'yes') and selected(${isChild}, '1')))	yes
select_one YES_NO_DK_REF	Id10283	(Id10283) Did the baby become unresponsive or unconscious more than 24 hours after birth?	This question should be asked only if the child was less than 1 year old when it died.	(selected(${Id10281}, 'yes') and not(selected(${Id10282}, 'yes'))) and ((selected(${isNeonatal}, '1') and ${Id10114}!='yes') or selected(${isChild}, '1'))	yes
begin group	neonatal_childC	Neonatal child questions part C		(selected(${isNeonatal}, '1')) and ${Id10114}!='yes'
select_one YES_NO_DK_REF	Id10284	(Id10284) During the illness that led to death, did the baby become cold to touch?			yes
integer	Id10285	(Id10285) How many days old was the baby when it started feeling cold to touch?	If less than 1 day or 24 hours, enter 0 days. Use 1 week = 7 days to determine the number of days. For don't know, enter "99." For refused, enter "88."	selected(${Id10284}, 'yes')	yes					(.>=0 and .<=${ageInDaysNeonate}) or .=99 or .=88	Please enter a value less then neonatal age in days at death.
select_one YES_NO_DK_REF	Id10286	(Id10286) During the illness that led to death, did the baby become lethargic after a period of normal activity?			yes
select_one YES_NO_DK_REF	Id10287	(Id10287) Did the baby have redness or pus drainage from the umbilical cord stump?			yes
select_one YES_NO_DK_REF	Id10288	(Id10288) During the illness that led to death, did the baby have skin ulcer(s) or pits?			yes
select_one YES_NO_DK_REF	Id10289	(Id10289) During the illness that led to death, did the baby have yellow skin, palms (hand) or soles (foot)?			yes
select_one YES_NO_DK_REF	Id10290	(Id10290) Did the baby or infant appear to be healthy and then just die suddenly?	Suddenly means died unexpectedly within 24 hours of being in regular health.		yes
end group
select_one YES_NO_DK_REF	Id10485	(Id10485) Did s(h)e suffer from extreme fatigue?	Probe whether the deceased felt so tired that (s)he found it hard to get out the bed and do the routine things like taking a shower or changing clothes	selected(${isAdult}, '1')	yes
select_one YES_NO_DK_REF	Id10486	(Id10486) Did (s)he experience a new loss, change or decreased sense of smell or taste?		selected(${isAdult}, '1')	yes
end group
begin group	pregnancy_women	Signs and symptoms associated with pregnancy and women		(selected(${isAdult}, '1')) and (${Id10019} = 'female' or ${Id10019} = 'undetermined')
select_one YES_NO_DK_REF	Id10294	(Id10294) Did she have any swelling or lump in the breast?			yes
select_one YES_NO_DK_REF	Id10295	(Id10295) Did she have any ulcers (pits) in the breast?			yes
select_one YES_NO_DK_REF	Id10296	(Id10296) Did she ever have a period or menstruate?	Ask for period and menstruation, and also mention the content of the subquestions already (excessive quantity or little quantity of bleeding, or irregular vaginal bleeding). If anything is mentioned select yes.		yes
select_one YES_NO_DK_REF	Id10297	(Id10297) When she had her period, did she have vaginal bleeding in between menstrual periods?	Important is the excessive quantity of blood	selected(${Id10296}, 'yes')	yes
select_one YES_NO_DK_REF	Id10298	(Id10298) Was the bleeding excessive?		selected(${Id10297}, 'yes')	yes
select_one YES_NO_DK_REF	Id10301	(Id10301) Was there excessive vaginal bleeding in the week prior to death?	Important is the excessive quantity of blood	selected(${Id10296}, 'yes')	yes
select_one YES_NO_DK_REF	Id10299	(Id10299) Did her menstrual period stop naturally because of menopause or removal of uterus?		selected(${Id10296}, 'yes')	yes
select_one YES_NO_DK_REF	Id10302	(Id10302) At the time of death was her period overdue?		selected(${Id10299}, 'dk') or selected(${Id10299}, 'no') or selected(${Id10299}, 'ref')	yes
integer	Id10303	(Id10303) For how many weeks had her period been overdue?	The answer could be given in another unit, but for data entry use weeks. Less than 1 week=0. 7 days=1 week. Enter "99" for "don't know." Enter "88" for "refuse."	selected(${Id10302}, 'yes')	yes					.>=0 and .<=99	Please enter a value between 0 and 99.
select_one YES_NO_DK_REF	Id10300	(Id10300) Did she have vaginal bleeding after cessation of menstruation?		selected(${Id10299}, 'yes')	yes
select_one YES_NO_DK_REF	Id10304	(Id10304) Did she have a sharp pain in her belly (abdomen) shortly before death?		not(selected(${Id10299}, 'yes'))	yes
select_one YES_NO_DK_REF	Id10305	(Id10305) Was she pregnant or in labour at the time of death?	A “yes” response to this question means a foetus or baby remained in the mother’s body after she died, even if she was already in labour.	not(selected(${Id10299}, 'yes'))	yes
select_one YES_NO_DK_REF	Id10306	(Id10306) Did she die within 6 weeks of delivery, abortion or miscarriage?	A “yes” response to this question means that a foetus or baby was lost or removed or delivered (vaginally or by C-section) within 6 weeks before she died, whether the baby survived or not.	selected(${Id10305}, 'dk') or selected(${Id10305}, 'no') or selected(${Id10305}, 'ref')	yes
select_one YES_NO_DK_REF	Id10307	(Id10307) Did this woman die more than 6 weeks after being pregnant or delivering a baby?		(selected(${Id10306}, 'dk') or selected(${Id10306}, 'no') or selected(${Id10306}, 'ref')) and (selected(${Id10305}, 'dk') or selected(${Id10305}, 'no') or selected(${Id10305}, 'ref'))
select_one YES_NO_DK_REF	Id10308	(Id10308) Was this a woman who died less than 1 year after being pregnant or delivering a baby?		selected(${Id10307}, 'yes')
integer	Id10309	(Id10309) For how many months was she pregnant?	Important is the distinction beween early and late pregnancy (threshold is 6 months). For don't know, enter "99." For refused, enter "88."	selected(${Id10305}, 'yes') or selected(${Id10306}, 'yes') or selected(${Id10308}, 'yes')						(.>=0 and .<=11) or .=99 or .=88	Please enter a value between 0 and 11 months. If the response is more than 11, confirm the response and enter 11.
select_one YES_NO_DK_REF2	Id10310	(Id10310) Please confirm, when she died, she was NEITHER pregnant NOR had delivered, had an abortion, or miscarried within 12 months of when she died--is that right?	This questions serves to confirm that no maternal death is missed.	((((selected(${Id10306}, 'dk') or selected(${Id10306}, 'no') or selected(${Id10306}, 'ref')) and (selected(${Id10307}, 'dk') or selected(${Id10307}, 'no') or selected(${Id10307}, 'ref') )) or ((selected(${Id10306}, 'dk') or selected(${Id10306}, 'no') or selected(${Id10306}, 'ref')) and (selected(${Id10308}, 'dk') or selected(${Id10308}, 'no') or selected(${Id10308}, 'ref') ))) and (${Id10309} = '…	yes
note	Id10310_check	(Id10310_check) If the response is NO, DON’T KNOW, OR REFUSED, it indicates some uncertainty as to whether the cause of death could have been a maternal or pregnancy-related cause. Go back to the question "Did she ever have a period or menstruate?" and follow the process again. If it is confirmed that the death was related to pregnancy, proceed with the next question “Did she die during labour or…		selected(${Id10310}, 'no')
begin group	group_maternal	Questions about possible maternal deaths		not(selected(${Id10310}, 'yes'))
select_one YES_NO_DK_REF	Id10312	(Id10312) Did she die during labour or delivery?	Labor is the period of time by which contractions are less than 10 minutes apart.	(selected(${Id10308}, 'no') or selected(${Id10308}, 'ref') or selected(${Id10308}, 'dk')) or selected(${Id10305}, 'yes')	yes
select_one YES_NO_DK_REF	Id10313	(Id10313) Did she die after delivering a baby?		not(selected(${Id10312}, 'yes')) and not(selected(${Id10305}, 'yes')) and not(selected(${Id10308}, 'yes'))	yes
select_one YES_NO_DK_REF	Id10314	(Id10314) Did she die within 24 hours after delivery?		selected(${Id10313}, 'yes')	yes
select_one YES_NO_DK_REF	Id10315_a	(Id10315) Did she die within 6 weeks of childbirth?		${Id10312}!='yes' and ${Id10314}!='yes' and ${Id10306}!='no' and (selected(${Id10305}, 'dk') or selected(${Id10305}, 'no') or selected(${Id10305}, 'ref')) and ${Id10313}!='no'
calculate	Id10315	(Id10315) Did she die within 6 weeks of childbirth?		${Id10312}!='yes' and ${Id10314}!='yes'				if(${Id10306}='no', ${Id10306}, ${Id10315_a})
select_one YES_NO_DK_REF	Id10316	(Id10316) Did she give birth to a live baby (within 6 weeks of her death)?	The important aspect is if the baby was alive.	(not(selected(${Id10312}, 'no')) and selected(${Id10306}, 'yes')) or (selected(${Id10305}, 'yes') and selected(${Id10312}, 'yes'))	yes
select_one YES_NO_DK_REF	Id10317	(Id10317) Did she die during or after a multiple pregnancy?		not(selected(${Id10305}, 'yes')) or not(selected(${Id10312}, 'yes')) or (selected(${Id10305}, 'yes') and selected(${Id10312}, 'yes'))	yes
select_one YES_NO_DK_REF	Id10318	(Id10318) Was she breastfeeding the child in the days before death?		not(selected(${Id10312}, 'yes')) and not(selected(${Id10314}, 'yes')) and selected(${Id10316}, 'yes')	yes
integer	Id10319	(Id10319) How many births, including stillbirths, did she/the mother have before this baby?	For don't know, enter "99." For refused, enter "88."	not(selected(${Id10305}, 'yes')) or not(selected(${Id10312}, 'yes')) or (selected(${Id10305}, 'yes') and selected(${Id10312}, 'yes'))	yes					(.>=0 and .<=20) or .=99 or .=88	Please enter a value between 0 and 20. If the response is more than 20, confirm the response and enter 20.
select_one YES_NO_DK_REF	Id10320	(Id10320) Had she had any previous Caesarean section?		${Id10319} > 0	yes
select_one YES_NO_DK_REF	Id10321	(Id10321) During pregnancy, did she suffer from high blood pressure?		not(selected(${Id10305}, 'yes')) or not(selected(${Id10312}, 'yes')) or (selected(${Id10305}, 'yes') and selected(${Id10312}, 'yes'))	yes
select_one YES_NO_DK_REF	Id10322	(Id10322) Did she have foul smelling vaginal discharge during pregnancy or after delivery?		not(selected(${Id10305}, 'yes')) or not(selected(${Id10312}, 'yes')) or (selected(${Id10305}, 'yes') and selected(${Id10312}, 'yes'))	yes
select_one YES_NO_DK_REF	Id10323	(Id10323) During the last 3 months of pregnancy, did she suffer from convulsions?		not(selected(${Id10305}, 'yes')) or not(selected(${Id10312}, 'yes')) or (selected(${Id10305}, 'yes') and selected(${Id10312}, 'yes'))	yes
select_one YES_NO_DK_REF	Id10324	(Id10324) During the last 3 months of pregnancy did she suffer from blurred vision?		not(selected(${Id10305}, 'yes')) or not(selected(${Id10312}, 'yes')) or (selected(${Id10305}, 'yes') and selected(${Id10312}, 'yes'))	yes
select_one YES_NO_DK_REF	Id10325	(Id10325) Did bleeding occur while she was pregnant?		not(selected(${Id10305}, 'yes')) or not(selected(${Id10312}, 'yes')) or (selected(${Id10305}, 'yes') and selected(${Id10312}, 'yes'))	yes
select_one YES_NO_DK_REF	Id10326	(Id10326) Was there vaginal bleeding during the first 6 months of pregnancy?		selected(${Id10325}, 'yes')	yes
select_one YES_NO_DK_REF	Id10327	(Id10327) Was there vaginal bleeding during the last 3 months of pregnancy but before labour started?	Make sure the respondent understands that it is important that this bleeding happened before birth	selected(${Id10325}, 'yes')	yes
select_one YES_NO_DK_REF	Id10328	(Id10328) Did she have excessive bleeding during labour or delivery?	Here the excessive quantity of blood DURING birth is what we ask for	(selected(${Id10305}, 'yes') and selected(${Id10312}, 'yes')) or selected(${Id10306}, 'yes') or (selected(${Id10305}, 'no') and selected(${Id10306}, 'yes')) or (selected(${Id10305}, 'no') and selected(${Id10306}, 'no') and selected(${Id10307}, 'yes') and selected(${Id10308}, 'yes') ) or ( selected(${Id10316}, 'yes') or selected(${Id10316}, 'no'))	yes
select_one YES_NO_DK_REF	Id10329	(Id10329) Did she have excessive bleeding after delivery or abortion?	Here the excessive quantity of blood AFTER birth is what we ask for	(not(selected(${Id10305}, 'yes')) and not(selected(${Id10312}, 'no')))	yes
select_one YES_NO_DK_REF	Id10330	(Id10330) Was the placenta completely delivered?		(selected(${Id10305}, 'yes') and selected(${Id10312}, 'yes')) or selected(${Id10306}, 'yes') or (selected(${Id10305}, 'no') and selected(${Id10306}, 'yes')) or (selected(${Id10305}, 'no') and selected(${Id10306}, 'no') and selected(${Id10307}, 'yes') and selected(${Id10308}, 'yes') ) or ( selected(${Id10316}, 'yes') or selected(${Id10316}, 'no'))	yes
select_one YES_NO_DK_REF	Id10331	(Id10331) Did she deliver or try to deliver an abnormally positioned baby?	Enquire the respondent about his/hers understanding of what is an abnormally positioned baby; if unclear or wrong, explain that it refers to babys' whose first body part exiting the vagina is not the head.	(selected(${Id10305}, 'yes') and selected(${Id10312}, 'yes')) or selected(${Id10306}, 'yes') or (selected(${Id10305}, 'no') and selected(${Id10306}, 'yes')) or (selected(${Id10305}, 'no') and selected(${Id10306}, 'no') and selected(${Id10307}, 'yes') and selected(${Id10308}, 'yes') ) or ( selected(${Id10316}, 'yes') or selected(${Id10316}, 'no'))	yes
integer	Id10332	(Id10332) For how many hours was she in labour?	The answer could be given in another unit, but for data entry use hours. Less than 60 minutes = 0 hours. 1 day=24 hours. Enter "99" for "don't know." Enter "88" for "refuse."	(selected(${Id10305}, 'yes') and selected(${Id10312}, 'yes')) or selected(${Id10306}, 'yes') or (selected(${Id10305}, 'no') and selected(${Id10306}, 'yes')) or (selected(${Id10305}, 'no') and selected(${Id10306}, 'no') and selected(${Id10307}, 'yes') and selected(${Id10308}, 'yes')) or ( selected(${Id10316}, 'yes') or selected(${Id10316}, 'no'))	yes					.>=0 and .<=99	Please enter a value between 0 and 99. If response was greater than 98 hours, confirm the response and enter 98.
select_one YES_NO_DK_REF	Id10333	(Id10333) Did she attempt to terminate the pregnancy?			yes
select_one YES_NO_DK_REF	Id10334	(Id10334) Did she recently have a pregnancy that ended in an abortion (spontaneous or induced)?		not(selected(${Id10316}, 'yes'))	yes
select_one YES_NO_DK_REF	Id10335	(Id10335) Did she die during an abortion?		selected(${Id10334}, 'yes')	yes
select_one YES_NO_DK_REF	Id10336	(Id10336) Did she die within 6 weeks of having an abortion?		selected(${Id10334}, 'yes') and not(selected(${Id10335}, 'yes')) and not(selected(${Id10305}, 'yes') and selected(${Id10312}, 'yes'))	yes
select_one select_208	Id10337	(Id10337) Where did she give birth / complete the miscarriage / have the abortion?		not(selected(${Id10312}, 'no') and selected(${Id10305}, 'yes')) or selected(${Id10316}, 'yes') or (selected(${Id10316}, 'no') and (selected(${Id10333}, 'yes') or selected(${Id10334}, 'yes') or selected(${Id10336}, 'yes'))) or (selected(${Id10316}, 'no') and selected(${Id10333}, 'no') and selected(${Id10334}, 'no')) or (selected(${Id10305}, 'no') and selected(${Id10306}, 'no') and selected(${Id103…	yes
select_one YES_NO_DK_REF	Id10338	(Id10338) Did she receive professional assistance during the delivery?	Explain to the respondent what is meant by professional assistance: delivery attended by a medical professional (doctor, nurse or midwife).	not(selected(${Id10312}, 'no') and selected(${Id10305}, 'yes')) or selected(${Id10316}, 'yes') or (selected(${Id10316}, 'no') and (selected(${Id10333}, 'yes') or selected(${Id10334}, 'yes') or selected(${Id10336}, 'yes'))) or (selected(${Id10316}, 'no') and selected(${Id10333}, 'no') and selected(${Id10334}, 'no')) or (selected(${Id10305}, 'no') and selected(${Id10306}, 'no') and selected(${Id103…	yes
select_one select_530	Id10339	(Id10339) Who delivered the baby / completed the miscarriage / performed the abortion?		not(selected(${Id10312}, 'no') and selected(${Id10305}, 'yes')) or selected(${Id10316}, 'yes') or (selected(${Id10316}, 'no') and (selected(${Id10333}, 'yes') or selected(${Id10334}, 'yes') or selected(${Id10336}, 'yes'))) or (selected(${Id10316}, 'no') and selected(${Id10333}, 'no') and selected(${Id10334}, 'no')) or (selected(${Id10305}, 'no') and selected(${Id10306}, 'no') and selected(${Id103…
begin group	deliverytype	How did the mother deliver her baby?		((selected(${Id10334}, 'no') or selected(${Id10334}, 'dk') or selected(${Id10334}, 'ref') ) and not(selected(${Id10335}, 'yes')) and not(selected(${Id10336}, 'yes'))) or selected(${Id10316}, 'yes')	yes
select_one YES_NO_DK_REF	Id10342	(Id10342) Was the delivery normal vaginal, without forceps or vacuum?		not(selected(${Id10312}, 'no')and selected(${Id10305}, 'yes')) or selected(${Id10316}, 'yes') or selected(${Id10316}, 'no') or (selected(${Id10305}, 'yes') and selected(${Id10312}, 'yes')) or (selected(${Id10305}, 'no') and selected(${Id10306}, 'yes')) or (selected(${Id10305}, 'no') and selected(${Id10306}, 'no') and selected(${Id10307}, 'yes') and selected(${Id10308}, 'yes') )	yes
select_one YES_NO_DK_REF	Id10343	(Id10343) Was the delivery vaginal, with forceps or vacuum?		selected(${Id10342}, 'no') or selected(${Id10342}, 'ref') or selected(${Id10342}, 'dk')	yes
select_one YES_NO_DK_REF	Id10344	(Id10344) Was the delivery a Caesarean section?		not(selected(${Id10342}, 'yes')) and (selected(${Id10343}, 'no') or selected(${Id10343}, 'dk') or selected(${Id10343}, 'ref'))	yes
end group
end group
end group
select_one YES_NO_DK_REF	Id10347	(Id10347) Was the baby born more than one month early?		((selected(${isAdult}, '1') and not(selected(${Id10310}, 'yes'))) and (${Id10019} = 'female') or ${Id10019}='undetermined') and (not(selected(${Id10334}, 'yes')) and not(selected(${Id10335}, 'yes')) and not(selected(${Id10336}, 'yes'))) and not(selected(${Id10305}, 'yes') and selected(${Id10312}, 'no'))	yes
select_one YES_NO_DK_REF	Id10340	(Id10340) Did she have an operation to remove her uterus shortly before death?		selected(${Id10334}, 'yes') or selected(${Id10315_a}, 'yes') or selected(${Id10313}, 'yes') or (selected(${Id10305}, 'yes') and (selected(${Id10312}, 'yes') or selected(${Id10312}, 'no'))) or (selected(${Id10305}, 'no') and selected(${Id10306}, 'no') and selected(${Id10307}, 'yes') and selected(${Id10308}, 'yes') )	yes
begin group	neonatal_child	Neonatal and child history, signs and symptoms
select_one units_4	Id10352_units	(Id10352_units) How old was the child when the fatal illness started?	Enter 1 unit only: 1-11 months or 1-11 years.	(selected(${isChild}, '1'))	yes
integer	Id10352_a	(Id10352_a) [Enter how old the child was when the fatal illness started in months]:	Enter 1-11 months.	${Id10352_units}='months'	yes					(.>=0 and .<=11)	If response was greater than 11 months, ask respondent to report time in years
integer	Id10352_b	(Id10352_b) [Enter how old the child was when the fatal illness started in years]:	Enter 1-11 years	${Id10352_units}='years'	yes					.>=1 and .<=${ageInYears2}	Duration entered exceeds age at death.
calculate	Id10352	(Id10352) How many years old was the child when the fatal illness started?		(selected(${isChild}, '1'))				if(${Id10352_units}='months', ${Id10352_a} div 12,${Id10352_b})
begin group	neonatal_childA	Neonatal child questions part A		(selected(${isNeonatal}, '1') or selected(${isChild}, '1'))
select_one YES_NO_DK_REF	Id10354	(Id10354) Was the child part of a multiple birth?	This question should be asked only if the child was less than 1 year old when it died. If two or more children are born at the same time, it is counted as a multiple birth, even if one or more of the babies are born dead.	selected(${isNeonatal}, '1') or (selected(${isChild}, '1') and (${ageInMonthsByYear} = 'NaN' or string-length(${ageInMonthsByYear}) = 0)) or (selected(${isChild}, '1') and ${ageInMonthsByYear} != 'NaN' and string-length(${ageInMonthsByYear}) > 0 and ${ageInMonthsByYear}<12)	yes
select_one select_219	Id10355	(Id10355) Was the child the first, second, or later in the birth order?	This question should be asked only if the child was less than 1 year old when it died.	selected(${Id10354}, 'yes')	yes
select_one YES_NO_DK_REF	Id10356	(Id10356) Is the mother still alive?	This question should be asked only if the child was less than 1 year old when it died. If mother is present at the interview, select 'yes' without asking the question aloud.	selected(${isNeonatal}, '1') or (selected(${isChild}, '1') and (${ageInMonthsByYear} = 'NaN' or string-length(${ageInMonthsByYear}) = 0)) or (selected(${isChild}, '1') and ${ageInMonthsByYear} != 'NaN' and string-length(${ageInMonthsByYear}) > 0 and ${ageInMonthsByYear}<12)	yes
select_one select_221	Id10357	(Id10357) Did the mother die before, during or after the delivery?	This question should be asked only if the child was less than 1 year old when it died.	selected(${Id10356}, 'no')	yes
begin group	moth_death	Time between delivery and death of mother		selected(${Id10357}, 'after_delivery')
select_one units_5	Id10358_units	(Id10358_units) How long after the delivery did the mother die?	This question should be asked only if the child was less than 1 year old when it died. The respondent may reply in days, weeks or months. If less than 24 hours, record "0" days. If less than 7 days enter in days. If more than 7 days but less than 7 weeks, enter in weeks. If more than 7 weeks enter in months.		yes
integer	Id10358	(Id10358) How many months after the delivery did the mother die?	Enter 2-12 months.	${Id10358_units}='months'	yes					.>=2 and .<=12	Please enter a value between 2 and 12 months. If response was greater than 12 months, confirm the response and enter 12.
integer	Id10359	(Id10359) How many days after the delivery did the mother die?	Enter 0-6 days. Less than 1 day or 24 hours = 0 days.	${Id10358_units}='days'	yes					.>=0 and .<7	If response was greater than 6 days, ask respondent to report time in weeks
integer	Id10359_a	(Id10359_a) How many weeks after the delivery did the mother die?	Enter 1-7 weeks.	${Id10358_units}='weeks'	yes					.>=1 and .<=7	If response was greater than 7 weeks, ask respondent to report time in months
end group
select_one select_223	Id10360	(Id10360) Where was the deceased born?	This question should be asked only if the child was less than 1 year old when it died. Read the question and slowly read the first 5 choices. Respondent should hear all 5 choices and then respond.	selected(${isNeonatal}, '1') or (selected(${isChild}, '1') and (${ageInMonthsByYear} = 'NaN' or string-length(${ageInMonthsByYear}) = 0)) or (selected(${isChild}, '1') and ${ageInMonthsByYear} != 'NaN' and string-length(${ageInMonthsByYear}) > 0 and ${ageInMonthsByYear}<12)	yes
select_one YES_NO_DK_REF	Id10361	(Id10361) Did you/the mother receive professional assistance during the delivery?	This question should be asked only if the child was less than 1 year old when it died. Explain to the respondent what is meant by a professional assistance: delivery attended by a medical professional (doctor, midwife, or nurse).	selected(${isNeonatal}, '1') or (selected(${isChild}, '1') and (${ageInMonthsByYear} = 'NaN' or string-length(${ageInMonthsByYear}) = 0)) or (selected(${isChild}, '1') and ${ageInMonthsByYear} != 'NaN' and string-length(${ageInMonthsByYear}) > 0 and ${ageInMonthsByYear}<12)	yes
select_one YES_NO_DK_REF	Id10362	(Id10362) At birth, was the baby of usual size?	Show photos if available, explain to the respondent that even if the answer is "no" some more questions will be asked, just to make sure no important detail has been missed.	selected(${isNeonatal}, '1') or (selected(${isChild}, '1') and (${ageInMonthsByYear} = 'NaN' or string-length(${ageInMonthsByYear}) = 0)) or (selected(${isChild}, '1') and ${ageInMonthsByYear} != 'NaN' and string-length(${ageInMonthsByYear}) > 0 and ${ageInMonthsByYear}<12)	yes
select_one YES_NO_DK_REF	Id10363	(Id10363) At birth, was the baby smaller than usual, (weighing under 2.5 kg)?	Show photos if available. This question should be asked only if the child was less than 1 year old when it died.	(selected(${isNeonatal}, '1') or (selected(${isChild}, '1') and (${ageInMonthsByYear} = 'NaN' or string-length(${ageInMonthsByYear}) = 0)) or (selected(${isChild}, '1') and ${ageInMonthsByYear} != 'NaN' and string-length(${ageInMonthsByYear}) > 0 and ${ageInMonthsByYear}<12)) and ${Id10362}!='yes'	yes
select_one YES_NO_DK_REF	Id10364	(Id10364) At birth, was the baby very much smaller than usual, (weighing under 1 kg)?	Show photos if available. This question should be asked only if the child was less than 1 year old when it died.	selected(${Id10363}, 'yes')	yes
select_one YES_NO_DK_REF	Id10365	(Id10365) At birth, was the baby larger than usual, (weighing over 4.5 kg)?	Show photos if available. This question should be asked only if the child was less than 1 year old when it died.	selected(${Id10363}, 'dk') or selected(${Id10363}, 'no') or selected(${Id10363}, 'ref')	yes
note	id1036X_check	(id1036X_check) It is not possible to select "No usual size at Birth", "No weighing under 2.5 kg" and "No weighing over 4.5 kg" together. Please go back and correct the selection.		(selected(${Id10362}, 'no') and selected(${Id10363}, 'no') and selected(${Id10365}, 'no'))	yes
integer	Id10366	(Id10366) What was the weight (in grammes) of the deceased at birth?	Ask if the child health card is available. If the card is available and the birth weight is recorded, enter the birth weight from the card. If the card is not available, record the weight based on the respondent's report if known. Record the weight in grammes in 4 digits. Respondents may give the answer in kilograms. For the data entry, convert to grammes. 1 kilogram=1,000 grammes. Enter "9999" f…		yes					(.>=0 and .<=9999) and (not(selected(${Id10365},'yes') and .<=4500)) and (not(selected(${Id10364},'yes') and .>=1000)) and (not(selected(${Id10363},'yes') and .>=2500)) and (not(selected(${Id10364},'no') and .<1000))	Please enter a value between 0 and 9999 and coherent with previous answers.
integer	Id10367	(Id10367) How many months long was the pregnancy before the child was born?	For don't know, enter "99." For refused, enter "88."	(selected(${isNeonatal}, '1') or selected(${isChild}, '1'))	yes					(.>=0 and .<=11) or .=99 or .=88	Please enter a value between 0 and 11 months.
select_one YES_NO_DK_REF	Id10368	(Id10368) Were there any complications in the late part of the pregnancy (defined as the last 3 months, before labour)?		(selected(${isNeonatal}, '1') or selected(${isChild}, '1'))	yes
select_one YES_NO_DK_REF	Id10369	(Id10369) Were there any complications during labour or delivery?		(selected(${isNeonatal}, '1') or selected(${isChild}, '1'))	yes
select_one YES_NO_DK_REF	Id10370	(Id10370) Was any part of the baby physically abnormal at time of delivery? (for example: body part too large or too small, additional growth on body)?	This question should be asked only if the child was less than 1 year old when it died.	selected(${isNeonatal}, '1') or (selected(${isChild}, '1') and (${ageInMonthsByYear} = 'NaN' or string-length(${ageInMonthsByYear}) = 0)) or (selected(${isChild}, '1') and ${ageInMonthsByYear} != 'NaN' and string-length(${ageInMonthsByYear}) > 0 and ${ageInMonthsByYear}<12)	yes
select_one YES_NO_DK_REF	Id10371	(Id10371) Did the baby/ child have a swelling or defect on the back at time of birth?	This question should be asked only if the child was less than 1 year old when it died.	selected(${Id10370}, 'yes') or selected(${Id10370}, 'dk') or selected(${Id10370}, 'ref')	yes
select_one YES_NO_DK_REF	Id10372	(Id10372) Did the baby/ child have a very large head at time of birth?	This question should be asked only if the child was less than 1 year old when it died.	selected(${Id10370}, 'yes') or selected(${Id10370}, 'dk') or selected(${Id10370}, 'ref')	yes
select_one YES_NO_DK_REF	Id10373	(Id10373) Did the baby/ child have a very small head at time of birth?	This question should be asked only if the child was less than 1 year old when it died.	selected(${Id10372}, 'no') or selected(${Id10372}, 'dk') or selected(${Id10372}, 'ref')	yes
integer	Id10394	(Id10394) How many births, including stillbirths, did the baby's mother have before this baby?	For don't know, enter "99." For refused, enter "88."	${ageInMonthsByYear}<12 or selected(${isNeonatal}, '1')	yes					(.>=0 and .<=20) or .=99 or .=88	Please enter a value between 0 and 20. If the response is more than 20, confirm the response and enter 20.
end group
begin group	neonatal_childB	(neonatal_childB) Neonatal child questions part B		(selected(${isNeonatal}, '1'))
select_one YES_NO_DK_REF	Id10376	(Id10376) Was the baby moving in the last few days before the birth?			yes
select_one YES_NO_DK_REF	Id10377	(Id10377) Did the baby stop moving in the womb before labour started?			yes
begin group	babmove	Baby moving		selected(${Id10377}, 'yes')
select_one H_D_DK_REF	Id10379_unit	(Id10379_unit) How long before labour did you/the mother last feel the baby move?	Enter 1 unit only: 0-23 hours or 1-60 days. 1 week = 7 days.		yes
integer	Id10379	(Id10379) [Enter how long before labour did you/the mother last feel the baby move in days]:	Enter 1-60 days. 1 week = 7 days.	${Id10379_unit}='days'	yes					.>=1 and .<=60	Likely response is under 60 days. If response was greater than 60 days, confirm the response and enter 60.
integer	Id10380	(Id10380) [Enter how long before labour did you/the mother last feel the baby move in hours]:	Enter 0-23 hours.	${Id10379_unit}='hours'	yes					.>=1 and .<=23	If response was greater than 23 hours, ask respondent to report time in days.
end group
integer	Id10382	(Id10382) How many hours did labour and delivery take?	If less than one hour enter 0. For don't know, enter "99." For refused, enter "88."							.>=0 and .<=99	Please enter a value between 0 and 99. If response was greater than 98 hours, confirm the response and enter 98.
select_one YES_NO_DK_REF	Id10383	(Id10383) Was the baby born 24 hours or more after the water broke?			yes
select_one YES_NO_DK_REF	Id10384	(Id10384) Was the liquor foul smelling?			yes
select_one select_520	Id10385	(Id10385) What was the colour of the liquor when the water broke?			yes
begin group	mother_deliv	(mother_deliv) How was the baby delivered?			yes
select_one YES_NO_DK_REF	Id10387	(Id10387) Was the delivery normal vaginal, without forceps or vacuum?			yes
select_one YES_NO_DK_REF	Id10388	(Id10388) Was the delivery vaginal, with forceps or vacuum?		not(selected(${Id10387}, 'yes'))	yes
select_one YES_NO_DK_REF	Id10389	(Id10389) Was the delivery a Caesarean section?		not(selected(${Id10387}, 'yes')) and not(selected(${Id10388}, 'yes'))	yes
note	id10389_check	(id10389_check) It is not possible to select "No" to all three previous questions. Please go back and review the answers.		selected(${Id10387}, 'no') and selected(${Id10388}, 'no') and selected(${Id10389}, 'no')	yes
end group
select_one YES_NO_DK_REF	Id10391	(Id10391) Did you/the mother receive any vaccinations since reaching adulthood including during this pregnancy?			yes
integer	Id10392	(Id10392) How many doses?	For don't know, enter "99." For refused, enter "88."	selected(${Id10391}, 'yes')	yes					(.>=0 and .<=9) or .=99 or .=88	Please enter a value between 0 and 9. If the response is more than 9, confirm the response and enter 9.
select_one YES_NO_DK_REF	Id10393	(Id10393) Did you/the mother receive tetanus toxoid (TT) vaccine?		selected(${Id10391}, 'yes')	yes
select_one YES_NO_DK_REF	Id10395	(Id10395) During labour, did the baby's mother suffer from fever?			yes
select_one YES_NO_DK_REF	Id10396	(Id10396) During the last 3 months of pregnancy, labour or delivery, did you/the baby's mother suffer from high blood pressure?			yes
select_one YES_NO_DK_REF	Id10397	(Id10397) Did you/the baby's mother have diabetes mellitus?			yes
select_one YES_NO_DK_REF	Id10398	(Id10398) Did you/the baby's mother have foul smelling vaginal discharge during pregnancy or after delivery?			yes
select_one YES_NO_DK_REF	Id10399	(Id10399) During the last 3 months of pregnancy, labour or delivery, did you/the baby's mother suffer from convulsions?			yes
select_one YES_NO_DK_REF	Id10400	(Id10400) During the last 3 months of pregnancy did you/the baby's mother suffer from blurred vision?			yes
select_one YES_NO_DK_REF	Id10401	(Id10401) Did you/the baby's mother have severe anemia?			yes
select_one YES_NO_DK_REF	Id10402	(Id10402) Did you/the baby's mother have vaginal bleeding during the last 3 months of pregnancy but before labour started?			yes
select_one YES_NO_DK_REF	Id10403	(Id10403) Did the baby's bottom, feet, arm or hand come out of the vagina before its head?			yes
select_one YES_NO_DK_REF	Id10404	(Id10404) Was the umbilical cord wrapped more than once around the neck of the child at birth?			yes
select_one YES_NO_DK_REF	Id10405	(Id10405) Was the umbilical cord delivered first?			yes
select_one YES_NO_DK_REF	Id10406	(Id10406) Was the baby blue in colour at birth?			yes
end group
end group
begin group	risk_factors	Risk factors		(selected(${isAdult}, '1'))
select_one YES_NO_DK_REF	Id10411	(Id10411) Did (s)he drink alcohol?			yes
select_one YES_NO_DK_REF	Id10412	(Id10412) Did (s)he use tobacco?			yes
select_one YES_NO_DK_REF	Id10413	(Id10413) Did (s)he smoke tobacco (cigarette, cigar, pipe, etc.)?			yes
select_one select_306	Id10414	(Id10414) What kind of tobacco did (s)he use ?		selected(${Id10413}, 'yes') or (selected(${Id10412}, 'yes') and selected(${Id10413}, 'no'))	yes
note	id10414_check	(id10414_check) It is not possible to select cigarettes or pipe and "no" to "Did (s)he smoke tobacco?". Please go back and correct the selections.		selected(${Id10413}, 'no') and (selected(${Id10414}, 'cigarettes') or selected(${Id10414}, 'pipe'))	yes
integer	Id10415	(Id10415) How many cigarettes did (s)he smoke daily?	For don't know, enter "99." For refused, enter "88."	selected(${Id10414}, 'cigarettes')	yes					.>=0 and .<=99	Please enter a value between 0 and 99. If the response is more than 98, confirm the response and enter 98.
integer	Id10416	(Id10416) How many times did (s)he use tobacco products each day?	For don't know, enter "99." For refused, enter "88."	selected(${Id10414}, 'pipe') or selected(${Id10414}, 'chewing_tobacco') or selected(${Id10414}, 'local_form_of_tobacco') or selected(${Id10414}, 'other')	yes					.>=0 and .<=99	Please enter a value between 0 and 99. If the response is more than 98, confirm the response and enter 98.
end group
begin group	health_service_utilization	Health service utilisation		not(selected(${Id10114}, 'yes'))
select_one YES_NO_DK_REF	Id10418	(Id10418) Did (s)he receive any treatment for the illness that led to death?			yes
select_one YES_NO_DK_REF	Id10419	(Id10419) Did (s)he receive oral rehydration salts?		selected(${Id10418}, 'yes')	yes
select_one YES_NO_DK_REF	Id10420	(Id10420) Did (s)he receive (or need) intravenous fluids (drip) treatment?		selected(${Id10418}, 'yes')	yes
select_one YES_NO_DK_REF	Id10421	(Id10421) Did (s)he receive (or need) a blood transfusion?		selected(${Id10418}, 'yes')	yes
select_one YES_NO_DK_REF	Id10422	(Id10422) Did (s)he receive (or need) treatment/food through a tube passed through the nose?		selected(${Id10418}, 'yes')	yes
select_one YES_NO_DK_REF	Id10423	(Id10423) Did (s)he receive (or need) injectable antibiotics?		selected(${Id10418}, 'yes')	yes
select_one YES_NO_DK_REF	Id10424	(Id10424) Did (s)he receive (or need) antiretroviral therapy (ART)?		selected(${Id10418}, 'yes')	yes
select_one YES_NO_DK_REF	Id10425	(Id10425) Did (s)he have (or need) an operation for the illness?		selected(${Id10418}, 'yes')	yes
select_one YES_NO_DK_REF	Id10426	(Id10426) Did (s)he have the operation within 1 month before death?		(selected(${Id10418}, 'yes') and ${isNeonatal} !='1') and selected(${Id10425}, 'yes')	yes
select_one YES_NO_DK_REF	Id10427	(Id10427) Was (s)he discharged from hospital very ill?		selected(${Id10418}, 'yes') and (selected(${isAdult}, '1') or selected(${isChild}, '1'))	yes
select_one YES_NO_DK_REF	Id10428	(Id10428) Did (s)he receive any immunizations?		(selected(${isNeonatal}, '1') or selected(${isChild}, '1'))	yes
select_one YES_NO_DK_REF	Id10429	(Id10429) Do you have the child's vaccination card?	In some countries, the vaccination card is called the "Road to Health" card.	(selected(${isNeonatal}, '1') or selected(${isChild}, '1')) and selected(${Id10428}, 'yes')	yes
select_one YES_NO_DK_REF	Id10430	(Id10430) Can I see the vaccination card (note the vaccines the child received)?	Only fill in the vaccination sheet if the respondent has the vaccination card at the present moment during the VA interview; the interviewer should fill in the vaccination sheet, not the respondent.	(selected(${isNeonatal}, '1') or selected(${isChild}, '1')) and selected(${Id10429}, 'yes')	yes
select_multiple select_vaccines	Id10431	(Id10431) Select EPI vaccines done	Check all vaccines that are indicated on the card. For vaccines that require multiple doses, only check the box if all doses have been received. This includes for children who died before the final doses were received, even if they had received all vaccines appropriate for their age.	(selected(${isNeonatal}, '1') or selected(${isChild}, '1')) and selected(${Id10430}, 'yes')	yes
note	id10431_check	(id10431_check) It is not possible to select "No vaccines", "Don't know" or "refuse" together with other options. Please go back and correct the selection.		(selected(${Id10431}, 'dk') or selected(${Id10431}, 'ref') or selected(${Id10431}, 'no')) and count-selected(${Id10431})>1	yes
select_one YES_NO_DK_REF	Id10432	(Id10432) Was care sought outside the home while (s)he had this illness?			yes
select_multiple select_322	Id10433	(Id10433) Where or from whom did you seek care?		selected(${Id10432}, 'yes')	yes
note	id10433_check	(id10433_check) It is not possible to select "Don't know" or "refuse" together with other options. Please go back and correct the selection.		(selected(${Id10433}, 'dk') or selected(${Id10433}, 'ref')) and count-selected(${Id10433})>1	yes
text	Id10434	(Id10434) What was the name and address of any hospital, health center or clinic where care was sought		selected(${Id10432}, 'yes')	yes
select_one YES_NO_DK_REF	Id10435	(Id10435) Did a health care worker tell you the cause of death?			yes
text	Id10436	(Id10436) What did the health care worker say?		selected(${Id10435}, 'yes')	yes
select_one YES_NO_DK_REF	Id10437	(Id10437) Do you have any health records that belonged to the deceased?		(selected(${isNeonatal}, '1') or selected(${isAdult}, '1') or (selected(${isChild}, '1') and selected(${Id10432}, 'yes')))	yes
select_one YES_NO_DK_REF	Id10438	(Id10438) Can I see the health records?		selected(${Id10437}, 'yes')	yes
select_one YES_NO	Id10439_check	(Id10439_check) [Is the date of the most recent (last) visit available?]		selected(${Id10438}, 'yes')	yes
date	Id10439	(Id10439) [Record the date of the most recent (last) visit]		selected(${Id10439_check}, 'yes')	yes
select_one YES_NO	Id10440_check	(Id10440_check) [Is the date of the second most recent visit available?]		(selected(${Id10438}, 'yes') and selected(${isAdult}, '1'))	yes
date	Id10440	(Id10440) [Record the date of the second most recent visit]		(selected(${Id10440_check}, 'yes') and selected(${isAdult}, '1'))	yes
select_one YES_NO	Id10441_check	(Id10441_check) [Is the date of the last note on the health records available?]		(selected(${Id10438}, 'yes') and selected(${isAdult}, '1'))	yes
date	Id10441	(Id10441) [Record the date of the last note on the health records]		(selected(${Id10441_check}, 'yes') and selected(${isAdult}, '1'))	yes
decimal	Id10442	(Id10442) [Record the weight (in kilogrammes) written at the most recent (last) visit]	(enter e.g. 3.5)	(selected(${Id10438}, 'yes') and selected(${isAdult}, '1'))	yes
decimal	Id10443	(Id10443) [Record the weight (in kilogrammes) written at the second most recent visit]		(selected(${Id10438}, 'yes') and selected(${isAdult}, '1'))	yes
text	Id10444	(Id10444) [Transcribe the last note on the health records]		(selected(${Id10438}, 'yes') and selected(${isAdult}, '1'))	yes
select_one YES_NO_DK_REF	Id10445	(Id10445) Has the deceased’s (biological) mother ever been tested for HIV?		((selected(${isNeonatal}, '1')) or (selected(${isChild}, '1') and selected(${Id10432}, 'yes')))	yes
select_one YES_NO_DK_REF	Id10446	(Id10446) Has the deceased’s (biological) mother ever been told she had HIV/AIDS by a health worker?		((selected(${isNeonatal}, '1')) or (selected(${isChild}, '1') and selected(${Id10432}, 'yes')))	yes
end group
end group
begin group	back_context	Background and context
select_one YES_NO_DK_REF	Id10450	(Id10450) In the final days before death, did s/he travel to a hospital or health facility?	Enter "yes" if the deceased was a stillbirth delivered in a health facility or a live birth delivered in a health facility that died before leaving the facility.		yes
select_one YES_NO_DK_REF	Id10451	(Id10451) Did (s)he use motorised transport to get to the hospital or health facility?	For stillbirths and live births delivered in a health facility, answer based on mother's experience.	selected(${Id10450}, 'yes')	yes
select_one YES_NO_DK_REF	Id10452	(Id10452) Were there any problems during admission to the hospital or health facility?	For stillbirths and live births delivered in a health facility, answer based on mother's experience.	selected(${Id10450}, 'yes')	yes
select_one YES_NO_DK_REF	Id10453	(Id10453) Were there any problems with the way (s)he was treated (medical treatment, procedures, interpersonal attitudes, respect, dignity) in the hospital or health facility?	For stillbirths and live births delivered in a health facility, answer based on mother's experience.	selected(${Id10450}, 'yes')	yes
select_one YES_NO_DK_REF	Id10454	(Id10454) Were there any problems getting medications or diagnostic tests in the hospital or health facility?	For stillbirths, answer based on mother's experience.	selected(${Id10450}, 'yes')	yes
select_one YES_NO_DK_REF	Id10455	(Id10455) Does it take more than 2 hours to get to the nearest hospital or health facility from the deceased's household?	For stillbirths and live births delivered in a health facility that died before leaving the facility, answer based on mother's experience.		yes
select_one YES_NO_DK_REF	Id10456	(Id10456) In the final days before death, were there any doubts about whether medical care was needed?	For stillbirths answer based on mother's experience.		yes
select_one YES_NO_DK_REF	Id10457	(Id10457) In the final days before death, was traditional medicine used?	For stillbirths answer based on mother's experience.		yes
select_one YES_NO_DK_REF	Id10458	(Id10458) In the final days before death, did anyone use a telephone or cell phone to call for help?			yes
select_one YES_NO_DK_REF	Id10459	(Id10459) Over the course of illness, did the total costs of care and treatment prohibit other household payments?			yes
end group
begin group	deathcert	Death certificate with cause of death
select_one YES_NO_DK_REF	Id10462	(Id10462) Was a medical certificate of cause of death issued?	The following information serves only to complete cause of death information in some environments. In routine CRVS this information could be skipped in the interview, and information be collected from other sources, if available.		yes
select_one YES_NO_DK_REF	Id10463	(Id10463) Can I see the medical certificate of cause of death?	This section aims to collect information from the international standard medical certificate of cause of death. This level of detail may or may not be present in the death certificate issued to the family. Record "no" if medical information about the cause of death is not available. The medical certificate of cause of death is commonly obtained from a physician at a hospital and should be disting…	selected(${Id10462}, 'yes')	yes
text	Id10464	(Id10464) [Record the immediate cause of death from the certificate (line 1a)]	If this detail is not present, record "-” (not available).	selected(${Id10463}, 'yes')	yes
text	Id10465	(Id10465) [Duration (Ia):]	For all following lines, add duration, if stated. If this detail is not present, record "-” (not available).	selected(${Id10463}, 'yes')
text	Id10466	(Id10466) [Record the first antecedent cause of death from the certificate (line 1b)]	An antecedent cause is the one that caused the one on the line above, e.g. diabetes mellitus may be an antecedent cause to kidney disease. If this detail is not present, record "-” (not available).	selected(${Id10463}, 'yes')
text	Id10467	(Id10467) [Duration (Ib):]	If this detail is not present, record "-” (not available).	selected(${Id10463}, 'yes')
text	Id10468	(Id10468) [Record the second antecedent cause of death from the certificate (line 1c)]	If this detail is not present, record "-” (not available).	selected(${Id10463}, 'yes')
text	Id10469	(Id10469) [Duration (Ic):]	If this detail is not present, record "-” (not available).	selected(${Id10463}, 'yes')
text	Id10470	(Id10470) [Record the third antecedent cause of death from the certificate (line 1d)]	If this detail is not present, record "-” (not available).	selected(${Id10463}, 'yes')
text	Id10471	(Id10471) [Duration (Id):]	If this detail is not present, record "-” (not available).	selected(${Id10463}, 'yes')
text	Id10472	(Id10472) [Record the contributing cause(s) of death from the certificate (part 2)]	If this detail is not present, record "-” (not available).	selected(${Id10463}, 'yes')
text	Id10473	(Id10473) [Duration (part2):]	If this detail is not present, record "-” (not available).	selected(${Id10463}, 'yes')
end group
begin group	narrat	Open narrative					field-list
text	Id10476	(Id10476) Thank you for your information. Now can you please tell me in your own words about the events that led to the death?	Record detailed notes of response; use additional paper as needed. If needed, probe for additional details on when respondent recognized symptoms, care sought, barriers to care, issues with transport, abnormalities, etc.				multiline
select_multiple select_510	Id10477	(Id10477) [Select any of the following words that were mentioned as present in the narrative.]		selected(${isAdult}, '1')
select_multiple select_511	Id10478	(Id10478) [Select any of the following words that were mentioned as present in the narrative.]		selected(${isChild}, '1')
select_multiple select_512	Id10479	(Id10479) [Select any of the following words that were mentioned as present in the narrative.]		selected(${isNeonatal}, '1')
end group
note	id10477_check	(id10477_check) It is not possible to select "Don't know" or "None of the above" together with other options. Please go back and correct the selection.		(selected(${Id10477}, 'dk') or selected(${Id10477}, 'None')) and count-selected(${Id10477})>1	yes
note	id10478_check	(id10478_check) It is not possible to select "Don't know" or "None of the above" together with other options. Please go back and correct the selection.		(selected(${Id10478}, 'dk') or selected(${Id10478}, 'None')) and count-selected(${Id10478})>1	yes
note	id10479_check	(id10479_check) It is not possible to select "Don't know" or "None of the above" together with other options. Please go back and correct the selection.		(selected(${Id10479}, 'dk') or selected(${Id10479}, 'None')) and count-selected(${Id10479})>1	yes
end	Id10481
text	comment	(comment) Comment
end group

## Sheet: choices
list_name	name	label::English	label::French
age_group	neonate	Neonate	nouveau-né
age_group	child	Child	enfant
age_group	adult	Adult	adulte
YES_NO_REF	yes	Yes	Oui
YES_NO_REF	no	No	Non
YES_NO_REF	ref	Refused to answer	Refus de repondre
YES_NO	yes	Yes	Oui
YES_NO	no	No	Non
HIGH_LOW_VERY	high	High	Haut
HIGH_LOW_VERY	low	Low	Bas
HIGH_LOW_VERY	veryl	Very low	Très bas
YES_NO_DK_REF	yes	Yes	Oui
YES_NO_DK_REF	no	No	Non
YES_NO_DK_REF	dk	Doesn't know	Ne sait pas
YES_NO_DK_REF	ref	Refused to answer	Refus de repondre
YES_NO_DK_REF2	yes	Yes (SHE WAS NOT PREGNANT; AND SHE DID NOT RECENTLY DELIVER, HAVE ABORTION, OR MISCARRY)	Yes (SHE WAS NOT PREGNANT; AND SHE DID NOT RECENTLY DELIVER, HAVE ABORTION, OR MISCARRY)
YES_NO_DK_REF2	no	No (SHE WAS PREGNANT OR SHE RECENTLY DELIVERED, HAD AN ABORTION OR MISCARRIED)	No (SHE WAS PREGNANT OR SHE RECENTLY DELIVERED, HAD AN ABORTION OR MISCARRIED)
YES_NO_DK_REF2	dk	Doesn't know	Ne sait pas
YES_NO_DK_REF2	ref	Refused to answer	Refus de repondre
M_H_D_DK	minutes	Minutes	Minutes
M_H_D_DK	hours	Hours	Heures
M_H_D_DK	days	Days	Jour
M_H_D_DK	DK	Doesn't know	Ne sait pas
M_H_D_DK	ref	Refused to answer	Refus de repondre
D_M_DK_REF	days	Days	Jour
D_M_DK_REF	months	Months	Mois
D_M_DK_REF	DK	Doesn't know	Ne sait pas
D_M_DK_REF	ref	Refused to answer	Refus de repondre
H_D_DK_REF	hours	Hours	Heures
H_D_DK_REF	days	Days	Jour
H_D_DK_REF	DK	Doesn't know	Ne sait pas
H_D_DK_REF	ref	Refused to answer	Refus de repondre
H_D_M_DK	hours	Hours	Heures
H_D_M_DK	days	Days	Jour
H_D_M_DK	months	Months	Mois
H_D_M_DK	DK	Doesn't know	Ne sait pas
H_D_M_DK	ref	Refused to answer	Refus de repondre
M_H_M_DK	minutes	Minutes	Minutes
M_H_M_DK	hours	Hours	Heures
M_H_M_DK	months	Months	Mois
M_H_M_DK	DK	Doesn't know	Ne sait pas
units	days	Days	Jour
units	months	Months	mois
units	years	Years	année
units	DK	Doesn't know	Ne sait pas
units	ref	Refused to answer	Refus de repondre
units_1	days	Days	Jour
units_1	months	Months	mois
units_1	years	Years	année
units_1	DK	Doesn't know	Ne sait pas
units_1	ref	Refused to answer	Refus de repondre
units_2	days	Days	Jour
units_2	months	Months	mois
units_2	DK	Doesn't know	Ne sait pas
units_2	ref	Refused to answer	Refus de repondre
units_3	hours	Hours	Heures
units_3	days	Days	Jour
units_3	DK	Doesn't know	Ne sait pas
units_3	ref	Refused to answer	Refus de repondre
units_4	months	Months	mois
units_4	years	Years	année
units_4	DK	Doesn't know	Ne sait pas
units_4	ref	Refused to answer	Refus de repondre
units_5	days	Days	Jour
units_5	weeks	Weeks	Semaine
units_5	months	Months	mois
units_5	DK	Doesn't know	Ne sait pas
units_5	ref	Refused to answer	Refus de repondre
select_2	female	Female	Féminin
select_2	male	Male	Masculin
select_2	undetermined	Ambiguous/Intersex	Ambiguous/intersex
select_18	hospital	Hospital	hôpital
select_18	other_health_facility	Other health facility	autre établissement de santé
select_18	home	Home	à domicile
select_18	on_route_to_hospital_or_facility	On route to hospital or facility	sur la route de hôpital ou de établissement
select_18	other	Other	autres
select_18	DK	Doesn't know	Ne sait pas
select_18	Ref	Refused to answer	Refus de repondre
select_19	single	Single	Célibataire
select_19	married	Married	Marié(e)
select_19	partner	Life partner	Vie avec un Partenaire
select_19	divorced	Divorced	Divorcé(e)
select_19	widowed	Widowed	Veuf (ve)
select_19	too_young_to_be_married	Too young to be married	Trop jeune pour être marié(e)
select_19	DK	Doesn't know	Ne sait pas
select_19	Ref	Refused to answer	Refus de repondre
select_23	no_formal_education	No formal education	Aucune éducation formelle
select_23	primary_school	Primary school	école primaire
select_23	secondary_school	Secondary school	Secondary school
select_23	higher_than_secondary_school	Higher than secondary school	Higher than secondary school
select_23	DK	Doesn't know	Ne sait pas
select_23	Ref	Refused to answer	Refus de repondre
select_25	mainly_unemployed	Mainly unemployed	Principalement au chômage
select_25	mainly_employed	Mainly employed	Employé
select_25	home-maker	Home-maker	Auxiliaire familial
select_25	pensioner	Pensioner	Pensionné
select_25	student	Student	Etudiant
select_25	other	Other	Autres
select_25	DK	Doesn't know	Ne sait pas
select_25	Ref	Refused to answer	Refus de repondre
select_32	parent	Parent	Parent
select_32	child	Child	Enfant
select_32	family_member	Other family member	Autre membre de la famille
select_32	friend	Friend	Ami
select_32	spouse	Spouse	Spouse
select_32	health_worker	Health worker	Soignant
select_32	public_official	Public official	Agent Public
select_32	another_relationship	Another relationship	une autre relation
select_32	Ref	Refused to answer	Refus de repondre
select_58	wet	Wet	HUMIDE
select_58	dry	Dry	SÈCHE
select_58	DK	Doesn't know	Ne sait pas
select_63	mild	Mild	Légère
select_63	moderate	Moderate	modérée
select_63	severe	Severe	grave
select_63	DK	Doesn't know	Ne sait pas
select_63	Ref	Refused to answer	Refus de repondre
select_64	continuous	Continuous	Continue
select_64	on_and_off	On and off	Des hauts et des bas
select_64	nightly	Only at night	Seul la nuit
select_64	DK	Doesn't know	Ne sait pas
select_64	Ref	Refused to answer	Refus de repondre
select_80	continuous	Continuous	Continue
select_80	on_and_off	On and off	Des hauts et des bas
select_80	DK	Doesn't know	Ne sait pas
select_80	Ref	Refused to answer	Refus de repondre
select_100	upper_abdomen	Upper abdomen	abdomen supérieur
select_100	lower_abdomen	Lower abdomen	abdomen inférieur
select_100	upper_lower_abdomen	Upper and lower abdomen
select_100	DK	Doesn't know	Ne sait pas
select_100	Ref	Refused to answer	Refus de repondre
select_103	rapidly	Rapidly	Rapidement
select_103	slowly	Slowly	lentement
select_103	DK	Doesn't know	Ne sait pas
select_103	Ref	Refused to answer	Refus de repondre
select_135	face	Face	Visage
select_135	trunk	Trunk or abdomen
select_135	extremities	Extremities	Extrémités
select_135	everywhere	Everywhere	partout
select_135	DK	Doesn't know	Ne sait pas
select_135	Ref	Refused to answer	Refus de repondre
select_161	right_side	Right side	Côté droit
select_161	left_side	Left side	côté gauche
select_161	lower_part_of_body	Lower part of body	Partie inférieure du corps
select_161	upper_part_of_body	Upper part of body	partie supérieure du corps
select_161	one_leg_only	One leg only	Une jambe seulement
select_161	one_arm_only	One arm only	un bras seulement
select_161	whole_body	Whole body	tout le corps
select_161	other	Other	autres
select_161	DK	Doesn't know	Ne sait pas
select_161	Ref	Refused to answer	Refus de repondre
select_164	solids	Solids	Solides
select_164	liquids	Liquids	Liquides
select_164	both	Both	Les deux de
select_164	DK	Doesn't know	Ne sait pas
select_164	Ref	Refused to answer	Refus de repondre
select_208	hospital	Hospital	Hôpital
select_208	other_health_facility	Other health facility	autre établissement de santé
select_208	home	Home	à domicile
select_208	on_route_to_hospital_or_facility	On route to hospital or facility	en route vers l'hôpital
select_208	other	Other	Autres
select_208	DK	Doesn't know	Ne sait pas
select_208	Ref	Refused to answer	Refus de repondre
select_219	first	First	premier
select_219	second_or_later	Second or later	deuxième ou tard
select_219	DK	Doesn't know	Ne sait pas
select_219	ref	Refused to answer	Refus de repondre
select_221	before_delivery	Before delivery	avant accouchement
select_221	during_delivery	During delivery	pendant accouchement
select_221	after_delivery	After delivery	après livraison
select_221	DK	Doesn't know	Ne sait pas
select_221	Ref	Refused to answer	Refus de repondre
select_223	hospital	Hospital	Hôpital
select_223	other_health_facility	Other health facility	Autre établissement de santé
select_223	home	Home	à domicile
select_223	on_route_to_hospital_or_facility	On route to hospital or facility	en route vers hôpital
select_223	other	Other	autres
select_223	DK	Doesn't know	Ne sait pas
select_223	Ref	Refused to answer	Refus de repondre
select_292	pedestrian	Pedestrian	Piéton
select_292	in_car_or_light_vehicle	Driver or passenger in car or light vehicle	conducteur ou passager dans la voiture ou véhicule léger
select_292	in_bus_or_heavy_vehicle	Driver or passenger in bus or heavy vehicle	conducteur ou passager dans un autobus ou d'un véhicule lourd
select_292	on_a_motorcycle	Driver or passenger on a motorcycle	conducteur ou du passager sur une moto
select_292	on_a_pedal_cycle	Driver or passenger on a pedal cycle	conducteur ou du passager sur un cycle de pédale
select_292	other	Other	conducteur ou du passager sur un bicyclette
select_292	DK	Doesn't know	Ne sait pas
select_292	Ref	Refused to answer	Refus de repondre
select_293	pedestrian	Pedestrian	Piéton
select_293	stationary_object	Stationary object	Objet fixe
select_293	car_or_light_vehicle	Car or light vehicle	Voiture ou véhicule léger
select_293	bus_or_heavy_vehicle	Bus or heavy vehicle	Véhicule lourds ou bus
select_293	motorcycle	Motorcycle	Moto
select_293	pedal_cycle	Pedal cycle	Bicyclette
select_293	other	Other	autres
select_293	DK	Doesn't know	Ne sait pas
select_293	Ref	Refused to answer	Refus de repondre
select_299	dog	Dog	Chien
select_299	snake	Snake	serpent
select_299	insect_or_scorpion	Insect or scorpion	insecte ou scorpion
select_299	other	Other	autres
select_299	DK	Doesn't know	Ne sait pas
select_299	Ref	Refused to answer	Refus de repondre
select_306	cigarettes	Cigarettes	Cigarette
select_306	pipe	Pipe	Pipe
select_306	chewing_tobacco	Chewing tobacco	Mâcher du tabac
select_306	local_form_of_tobacco	Local form of tobacco	autres formes locales de tabacs
select_306	other	Other	Autre
select_306	DK	Doesn't know	Ne sait pas
select_306	Ref	Refused to answer	Refus de repondre
select_322	traditional_healer	Traditional healer	Guérisseur traditionnel homéopathe
select_322	homeopath	Homeopath	homéopathe
select_322	religious_leader	Religious leader	Homme de religion
select_322	government_hospital	Government hospital	hôpital public
select_322	govment_health_center_or_clinic	Government health center or clinic	centre de santé clinique
select_322	private_hospital	Private hospital	hôpital privé
select_322	community_based_pract_system	Community-based practitioner associated with health system	Praticien communautaire
select_322	trained_birth_attendant	Trained birth attendant	Sage femme
select_322	private_physician	Private physician	Médecin privé
select_322	relative_friend	Relative, friend (outside household)
select_322	pharmacy	Pharmacy	Pharmacie
select_322	dk	Doesn't know	Ne sait pas
select_322	ref	Refused to answer	Refus de repondre
select_500	citizen_at_birth	Citizen at birth	Citoyen à la naissance
select_500	naturalized_citizen	Naturalized citizen	Citoyen naturalisé
select_500	foreign_national	Foreign national	Ressortissant étranger
select_500	dk	Doesn't know	Ne sait pas
select_500	ref	Refused to answer	Refus de repondre
select_501	stridor	Stridor	Stridor
select_501	grunting	Grunting	Grognement
select_501	wheezing	Wheezing	une respiration sifflante
select_501	no	No	Non
select_501	dk	Doesn't know	Ne sait pas
select_501	ref	Refused to answer	Refus de repondre
select_502	wheezing	Wheezing	une respiration sifflante
select_502	no	No	Non
select_502	dk	Doesn't know	Ne sait pas
select_502	ref	Refused to answer	Refus de repondre
select_510	Chronic_kidney_disease	Chronic kidney disease
select_510	Dialysis	Dialysis
select_510	Fever	Fever
select_510	Heart_attack	Heart attack
select_510	Heart_problem	Heart problem
select_510	Jaundice	Jaundice
select_510	Liver_failure	Liver failure
select_510	Malaria	Malaria
select_510	Pneumonia	Pneumonia
select_510	Renal_kidney_failure	Renal (kidney) failure
select_510	Suicide	Suicide
select_510	None	None of the above words were mentioned
select_510	dk	Don't know
select_512	asphyxia	Asphyxia
select_512	incubator	Incubator
select_512	lung_problem	Lung problem
select_512	pneumonia	Pneumonia
select_512	preterm_delivery	Preterm delivery
select_512	respiratory_distress	Respiratory distress
select_512	None	None of the above words were mentioned
select_512	dk	Don't know
select_511	abdomen	Abdomen
select_511	cancer	Cancer
select_511	dehydration	Dehydration
select_511	dengue	Dengue fever
select_511	diarrhea	Diarrhoea
select_511	fever	Fever
select_511	heart_problem	Heart problems
select_511	jaundice	Jaundice (yellow skin or eyes)
select_511	pneumonia	Pneumonia
select_511	rash	Rash
select_511	None	None of the above words were mentioned
select_511	dk	Don't know
select_520	green_or_brown	Green or brown
select_520	clear	Clear (normal)
select_520	other	Other
select_520	dk	Doesn't know
select_520	ref	Refused to answer
select_530	Doctor	Doctor
select_530	Midwife	Midwife
select_530	Nurse	Nurse
select_530	Relative	Relative
select_530	Self_mother	Self (the mother)
select_530	Traditional_birth_attendant	Traditional birth attendant
select_530	Other	Other
select_530	DK	Doesn’t know
select_530	ref	Refused to answer
select_vaccines	BCG	BCG
select_vaccines	DPT_123	DPT 1,2,3
select_vaccines	HepB	Hep B
select_vaccines	Hib	Hib
select_vaccines	Measles	Measles
select_vaccines	Meningitis	Meningitis
select_vaccines	Penta_123	Penta 1,2,3
select_vaccines	Pneumo	Pneumo
select_vaccines	Polio_123	Polio 1,2,3
select_vaccines	Rota	Rota
select_vaccines	no	No Vaccines
select_vaccines	dk	Doesn’t know
select_531	positive	Positive
select_531	negative	Negative
select_531	unclear	Unclear
select_531	dk	Don’t know
select_531	ref	Refused to answer

## Sheet: settings
form_title	version	form_id	style	default_language
2016 WHO Verbal Autopsy Form 1.5.3	2020070101	va_who_v1_5_3	pages	English
